# Supplementary material for: Failure to resolve inflammation contributes to juvenile onset cardiac damage in a mouse model of Duchenne muscular dystrophy
Source: Cell Death Dis. 2025 Jul 9;16(1):505. doi: 10.1038/s41419-025-07816-5 (PMC12241640; doi:10.1038/s41419-025-07816-5)
Supplement: Supplementary file 2 — Supplemental Table 1 [file 41419_2025_7816_MOESM2_ESM.xlsx]

## Sheet: Sheet 1
EnrichmentMap::GS_DESCR	EnrichmentMap::NES (D2mdx6w_vs_B10mdx6w_padj0.05_lFC0.6_rm_pred)	EnrichmentMap::pvalue (D2mdx6w_vs_B10mdx6w_padj0.05_lFC0.6_rm_pred)
GOBP_ACUTE_INFLAMMATORY_RESPONSE	2.5138	0
GOBP_INFLAMMATORY_RESPONSE	2.4607	0
GOBP_EXTERNAL_ENCAPSULATING_STRUCTURE_ORGANIZATION	2.4218	0
GOBP_HUMORAL_IMMUNE_RESPONSE	2.3487	0
GOBP_DEFENSE_RESPONSE	2.3224	0
GOBP_MYELOID_LEUKOCYTE_MIGRATION	2.2824	0
GOBP_EXTRACELLULAR_MATRIX_DISASSEMBLY	2.2523	0
GOBP_DEFENSE_RESPONSE_TO_BACTERIUM	2.2291	0
GOBP_GRANULOCYTE_MIGRATION	2.2142	0
GOBP_NEUTROPHIL_MIGRATION	2.1971	0
GOBP_COLLAGEN_METABOLIC_PROCESS	2.1725	0
GOBP_MYELOID_LEUKOCYTE_MEDIATED_IMMUNITY	2.1597	0
GOBP_POSITIVE_REGULATION_OF_LEUKOCYTE_MIGRATION	2.1451	0
GOBP_CELL_CHEMOTAXIS	2.1438	0
GOBP_LEUKOCYTE_MIGRATION	2.1136	0
GOBP_NEUTROPHIL_CHEMOTAXIS	2.1134	0
GOBP_LEUKOCYTE_MEDIATED_IMMUNITY	2.1133	0
GOBP_GRANULOCYTE_CHEMOTAXIS	2.0958	0
GOBP_DEFENSE_RESPONSE_TO_GRAM_POSITIVE_BACTERIUM	2.0915	0
GOBP_MYELOID_LEUKOCYTE_ACTIVATION	2.0852	0
GOBP_EPIDERMAL_CELL_DIFFERENTIATION	2.0776	0.0015
GOBP_CELL_ACTIVATION_INVOLVED_IN_IMMUNE_RESPONSE	2.0726	0
GOBP_OSSIFICATION	2.0677	0
GOBP_COMPLEMENT_ACTIVATION	2.0646	0
GOBP_RESPONSE_TO_CHEMOKINE	2.064	0
GOBP_LEUKOCYTE_CHEMOTAXIS	2.0574	0.0013
GOBP_REGULATION_OF_COMPLEMENT_ACTIVATION	2.0461	0.0029
GOBP_SKIN_DEVELOPMENT	2.041	0
GOBP_CELL_ACTIVATION	2.0372	0
GOBP_EPIDERMIS_DEVELOPMENT	2.033	0
GOBP_ANTIMICROBIAL_HUMORAL_RESPONSE	2.016	0.003
GOBP_INNER_EAR_MORPHOGENESIS	1.9987	0.0015
GOBP_CYTOKINE_MEDIATED_SIGNALING_PATHWAY	1.9897	0
GOBP_OSTEOBLAST_DIFFERENTIATION	1.9827	0
GOBP_BIOMINERALIZATION	1.9819	0
GOBP_SKELETAL_SYSTEM_MORPHOGENESIS	1.9783	0
GOBP_EXOCYTOSIS	1.9617	0
GOBP_DEFENSE_RESPONSE_TO_OTHER_ORGANISM	1.9587	0
GOBP_REGULATION_OF_LEUKOCYTE_MIGRATION	1.9537	0
GOBP_KERATINOCYTE_DIFFERENTIATION	1.953	0.0046
GOBP_REGULATION_OF_HUMORAL_IMMUNE_RESPONSE	1.9513	0
GOBP_ADAPTIVE_IMMUNE_RESPONSE	1.9378	0.0012
GOBP_RESPONSE_TO_TUMOR_NECROSIS_FACTOR	1.9314	0.0013
GOBP_POSITIVE_REGULATION_OF_CELL_ACTIVATION	1.924	0.0013
GOBP_EAR_MORPHOGENESIS	1.9213	0
GOBP_REGULATION_OF_INFLAMMATORY_RESPONSE	1.9188	0
GOBP_POSITIVE_REGULATION_OF_OSTEOBLAST_DIFFERENTIATION	1.9115	0.0029
GOBP_POSITIVE_REGULATION_OF_IMMUNE_SYSTEM_PROCESS	1.9078	0
GOBP_HORMONE_METABOLIC_PROCESS	1.9045	0
GOBP_PHENOL_CONTAINING_COMPOUND_METABOLIC_PROCESS	1.9034	0.0014
GOBP_PLATELET_DEGRANULATION	1.9015	0.0044
GOBP_TISSUE_HOMEOSTASIS	1.8986	0
GOBP_RESPONSE_TO_BACTERIUM	1.8962	0
GOBP_BONE_REMODELING	1.8883	0.0029
GOBP_DEVELOPMENTAL_GROWTH_INVOLVED_IN_MORPHOGENESIS	1.8741	0.0026
GOBP_REGULATION_OF_CELL_ACTIVATION	1.8708	0
GOBP_REGULATION_OF_IMMUNE_SYSTEM_PROCESS	1.8619	0
GOBP_CELL_RECOGNITION	1.8503	0.0059
GOBP_RESPONSE_TO_BIOTIC_STIMULUS	1.8464	0
GOBP_SECRETION	1.8445	0
GOBP_CELL_SUBSTRATE_ADHESION	1.8395	0.0025
GOBP_POSITIVE_REGULATION_OF_INFLAMMATORY_RESPONSE	1.8372	0.0028
GOBP_IMMUNE_EFFECTOR_PROCESS	1.8341	0
GOBP_BIOLOGICAL_ADHESION	1.8339	0
GOBP_REGULATION_OF_NERVOUS_SYSTEM_PROCESS	1.8321	0.0042
GOBP_REGULATION_OF_IMMUNE_EFFECTOR_PROCESS	1.8294	0
GOBP_REGULATION_OF_OSTEOBLAST_DIFFERENTIATION	1.8291	0.0028
GOBP_RESPONSE_TO_WOUNDING	1.8197	0.0012
GOBP_MULTICELLULAR_ORGANISMAL_SIGNALING	1.8157	0.0054
GOBP_CELL_KILLING	1.8127	0.0043
GOBP_REGULATION_OF_PHAGOCYTOSIS	1.8118	0.0041
GOBP_RESPONSE_TO_MECHANICAL_STIMULUS	1.8081	0.0013
GOBP_REGULATION_OF_IMMUNE_RESPONSE	1.8014	0
GOBP_INNATE_IMMUNE_RESPONSE	1.8013	0
GOBP_POSITIVE_REGULATION_OF_DEVELOPMENTAL_PROCESS	1.7863	0
GOBP_SKELETAL_SYSTEM_DEVELOPMENT	1.7837	0
GOBP_POSITIVE_REGULATION_OF_LEUKOCYTE_CHEMOTAXIS	1.7751	0.0087
GOBP_MULTI_MULTICELLULAR_ORGANISM_PROCESS	1.7727	0.0069
GOBP_REGULATION_OF_CATION_CHANNEL_ACTIVITY	1.7653	0.0107
GOBP_CELLULAR_HORMONE_METABOLIC_PROCESS	1.7626	0.0056
GOBP_POSITIVE_REGULATION_OF_CELL_DIFFERENTIATION	1.7587	0
GOBP_BONE_MINERALIZATION	1.7574	0.0091
GOBP_DEVELOPMENTAL_CELL_GROWTH	1.7508	0.0066
GOBP_REGULATION_OF_LEUKOCYTE_CHEMOTAXIS	1.7469	0.0143
GOBP_RESPONSE_TO_INTERFERON_GAMMA	1.7455	0.0092
GOBP_OLEFINIC_COMPOUND_METABOLIC_PROCESS	1.7402	0.0139
GOBP_TAXIS	1.7382	0
GOBP_CELL_CELL_ADHESION	1.7265	0.0022
GOBP_CELL_MIGRATION	1.725	0.0011
GOBP_REGULATION_OF_RESPONSE_TO_EXTERNAL_STIMULUS	1.7172	0.0011
GOBP_ENDOCYTOSIS	1.717	0.0058
GOBP_B_CELL_MEDIATED_IMMUNITY	1.7168	0.0143
GOBP_ADAPTIVE_IMMUNE_RESPONSE_BASED_ON_SOMATIC_RECOMBINATION_OF_IMMUNE_RECEPTORS_BUILT_FROM_IMMUNOGLOBULIN_SUPERFAMILY_DOMAINS	1.7123	0.0067
GOBP_CATION_TRANSPORT	1.6838	0
GOBP_POSITIVE_REGULATION_OF_CHEMOTAXIS	1.6822	0.0148
GOBP_REGULATION_OF_CHEMOTAXIS	1.6799	0.0133
GOBP_REGULATION_OF_HORMONE_LEVELS	1.6619	0.0073
GOBP_LEUKOCYTE_CELL_CELL_ADHESION	1.6562	0.0103
GOBP_LYMPHOCYTE_MEDIATED_IMMUNITY	1.646	0.026
GOBP_POSITIVE_REGULATION_OF_IMMUNE_RESPONSE	1.6204	0.0034
GOBP_REGULATION_OF_HEART_RATE	1.6176	0.0253
GOBP_POSITIVE_REGULATION_OF_CELL_CELL_ADHESION	1.6113	0.0222
GOBP_REGULATION_OF_MONONUCLEAR_CELL_MIGRATION	1.5842	0.0394
GOBP_MONONUCLEAR_CELL_MIGRATION	1.572	0.0423
GOBP_REGULATION_OF_T_CELL_ACTIVATION	1.5698	0.0352
GOBP_ANTIGEN_PROCESSING_AND_PRESENTATION_OF_PEPTIDE_ANTIGEN	1.547	0.0388
GOBP_REGULATION_OF_CELL_CELL_ADHESION	1.53	0.028
GOBP_ACTIVATION_OF_IMMUNE_RESPONSE	1.5268	0.0245
GOBP_POSITIVE_REGULATION_OF_RESPONSE_TO_EXTERNAL_STIMULUS	1.5214	0.0223
GOBP_REGULATION_OF_LYMPHOCYTE_ACTIVATION	1.4942	0.0409
GOBP_POSITIVE_REGULATION_OF_DEFENSE_RESPONSE	1.4659	0.036
GOBP_LYMPHOCYTE_MIGRATION	1.4568	0.1006
GOBP_INTERFERON_GAMMA_MEDIATED_SIGNALING_PATHWAY	1.4567	0.085
GOBP_POSITIVE_REGULATION_OF_ERK1_AND_ERK2_CASCADE	1.4488	0.0825
GOBP_MODULATION_OF_PROCESS_OF_OTHER_ORGANISM	1.4269	0.0989
GOBP_SECOND_MESSENGER_MEDIATED_SIGNALING	1.4117	0.0863
GOBP_CELLULAR_ION_HOMEOSTASIS	1.409	0.0494
GOBP_HORMONE_TRANSPORT	1.3921	0.0767
GOBP_G_PROTEIN_COUPLED_RECEPTOR_SIGNALING_PATHWAY	1.3907	0.0601
GOBP_IMMUNE_RESPONSE_REGULATING_SIGNALING_PATHWAY	1.3664	0.0984
GOBP_RESPONSE_TO_ALCOHOL	1.3606	0.1141
GOBP_LONG_CHAIN_FATTY_ACID_METABOLIC_PROCESS	1.3594	0.1341
GOBP_ION_HOMEOSTASIS	1.3431	0.0922
GOBP_REGULATION_OF_ORGAN_GROWTH	1.3264	0.1591
GOBP_REGULATION_OF_HORMONE_SECRETION	1.3247	0.1347
GOBP_NUCLEAR_TRANSCRIBED_MRNA_CATABOLIC_PROCESS_NONSENSE_MEDIATED_DECAY	1.3078	0.1658
GOBP_POSITIVE_REGULATION_OF_HORMONE_SECRETION	1.3054	0.1704
GOBP_CELLULAR_HOMEOSTASIS	1.2801	0.1064
GOBP_POSITIVE_REGULATION_OF_RESPONSE_TO_BIOTIC_STIMULUS	1.2799	0.1516
GOBP_REPRODUCTION	1.2713	0.111
GOBP_METAL_ION_HOMEOSTASIS	1.2686	0.1376
GOBP_ICOSANOID_METABOLIC_PROCESS	1.2643	0.1989
GOBP_ESTABLISHMENT_OF_PROTEIN_LOCALIZATION_TO_ENDOPLASMIC_RETICULUM	1.2629	0.192
GOBP_ANTIGEN_RECEPTOR_MEDIATED_SIGNALING_PATHWAY	1.2619	0.1921
GOBP_CELLULAR_PROCESS_INVOLVED_IN_REPRODUCTION_IN_MULTICELLULAR_ORGANISM	1.2473	0.2021
GOBP_CARDIAC_MUSCLE_CELL_ACTION_POTENTIAL_INVOLVED_IN_CONTRACTION	1.2415	0.2384
GOBP_BLOOD_VESSEL_MORPHOGENESIS	1.2401	0.1443
GOBP_ORGAN_GROWTH	1.2265	0.2616
GOBP_REGULATION_OF_INNATE_IMMUNE_RESPONSE	1.2252	0.1901
GOBP_COTRANSLATIONAL_PROTEIN_TARGETING_TO_MEMBRANE	1.2234	0.234
GOBP_RESPONSE_TO_ETHANOL	1.1952	0.2623
GOBP_DIVALENT_INORGANIC_CATION_HOMEOSTASIS	1.1736	0.2441
GOBP_TRANSLATIONAL_ELONGATION	1.1687	0.2763
GOBP_REGULATION_OF_VASCULATURE_DEVELOPMENT	1.1685	0.2526
GOBP_MITOCHONDRIAL_TRANSLATIONAL_TERMINATION	1.1385	0.3333
GOBP_MEIOSIS_I_CELL_CYCLE_PROCESS	1.097	0.3669
GOBP_HEART_GROWTH	1.0136	0.4581
GOBP_MEIOTIC_CELL_CYCLE	0.9701	0.4889
GOBP_SEXUAL_REPRODUCTION	0.9515	0.5509
GOBP_GAMETE_GENERATION	0.9468	0.5429
GOBP_MALE_GAMETE_GENERATION	0.8868	0.6541
GOBP_SPERMATID_DIFFERENTIATION	0.7451	0.7964
GOBP_DENDRITE_DEVELOPMENT	0.598	0.9372
GOBP_REGULATION_OF_DNA_REPLICATION	-0.5908	0.9015
GOBP_NUCLEOBASE_CONTAINING_COMPOUND_TRANSPORT	-0.7391	0.8326
GOBP_REGULATION_OF_ORGANELLE_ORGANIZATION	-0.771	0.9245
GOBP_DNA_METABOLIC_PROCESS	-0.7873	0.9286
GOBP_CYTOSKELETON_ORGANIZATION	-0.7973	0.9216
GOBP_PROTEIN_MODIFICATION_BY_SMALL_PROTEIN_REMOVAL	-0.8054	0.7955
GOBP_NEGATIVE_REGULATION_OF_MITOTIC_CELL_CYCLE	-0.8559	0.6652
GOBP_DNA_REPAIR	-0.8699	0.7219
GOBP_CELL_PROJECTION_ASSEMBLY	-0.8875	0.6798
GOBP_REGULATION_OF_HISTONE_MODIFICATION	-0.8903	0.5941
GOBP_SIGNAL_TRANSDUCTION_INVOLVED_IN_CELL_CYCLE_CHECKPOINT	-0.9039	0.5786
GOBP_DNA_INTEGRITY_CHECKPOINT	-0.9693	0.4751
GOBP_MICROTUBULE_BASED_MOVEMENT	-0.9754	0.5068
GOBP_POSITIVE_REGULATION_OF_CHROMATIN_ORGANIZATION	-0.9771	0.476
GOBP_REGULATION_OF_CELL_CYCLE	-0.9774	0.4795
GOBP_MITOCHONDRIAL_TRANSLATION	-0.9787	0.4504
GOBP_REGULATION_OF_NUCLEAR_DIVISION	-0.9825	0.4962
GOBP_DNA_RECOMBINATION	-0.9938	0.498
GOBP_REGULATION_OF_CHROMATIN_ORGANIZATION	-1.0121	0.4357
GOBP_NEGATIVE_REGULATION_OF_CELL_CYCLE_PROCESS	-1.0167	0.4439
GOBP_REGULATION_OF_DNA_METABOLIC_PROCESS	-1.0375	0.38
GOBP_REGULATION_OF_MITOTIC_NUCLEAR_DIVISION	-1.0597	0.3919
GOBP_REGULATION_OF_MITOTIC_CELL_CYCLE	-1.0714	0.3732
GOBP_NEGATIVE_REGULATION_OF_CELL_CYCLE_PHASE_TRANSITION	-1.0874	0.3226
GOBP_CELL_CYCLE	-1.1026	0.2333
GOBP_DNA_REPLICATION	-1.1319	0.3133
GOBP_VIRAL_GENOME_REPLICATION	-1.1397	0.293
GOBP_REGULATION_OF_MICROTUBULE_BASED_PROCESS	-1.1614	0.2601
GOBP_POSITIVE_REGULATION_OF_CELL_CYCLE	-1.1811	0.2045
GOBP_CHROMATIN_ASSEMBLY_OR_DISASSEMBLY	-1.1932	0.245
GOBP_REGULATION_OF_MICROTUBULE_CYTOSKELETON_ORGANIZATION	-1.1955	0.2463
GOBP_NEGATIVE_REGULATION_OF_CHROMOSOME_ORGANIZATION	-1.2069	0.2473
GOBP_POSITIVE_REGULATION_OF_DNA_METABOLIC_PROCESS	-1.2106	0.1833
GOBP_CELL_CYCLE_PHASE_TRANSITION	-1.2176	0.1643
GOBP_POSITIVE_REGULATION_OF_CHROMOSOME_ORGANIZATION	-1.242	0.185
GOBP_RECOMBINATIONAL_REPAIR	-1.2436	0.2049
GOBP_CELL_CYCLE_PROCESS	-1.2534	0
GOBP_NEGATIVE_REGULATION_OF_CELL_CYCLE_G2_M_PHASE_TRANSITION	-1.2731	0.2254
GOBP_REGULATION_OF_CELL_CYCLE_PROCESS	-1.299	0.0505
GOBP_MEIOTIC_CELL_CYCLE_PROCESS	-1.3005	0.1754
GOBP_CELL_CYCLE_CHECKPOINT	-1.3185	0.1355
GOBP_CELLULAR_PROTEIN_CONTAINING_COMPLEX_ASSEMBLY	-1.3299	0.0361
GOBP_DNA_GEOMETRIC_CHANGE	-1.3355	0.1563
GOBP_DNA_DEPENDENT_DNA_REPLICATION	-1.3436	0.15
GOBP_RESPONSE_TO_LEUKEMIA_INHIBITORY_FACTOR	-1.3496	0.1461
GOBP_REGULATION_OF_CHROMOSOME_ORGANIZATION	-1.3523	0.0742
GOBP_REGULATION_OF_DNA_RECOMBINATION	-1.3598	0.1568
GOBP_DOUBLE_STRAND_BREAK_REPAIR	-1.3703	0.067
GOBP_ESTABLISHMENT_OF_RNA_LOCALIZATION	-1.375	0.0814
GOBP_RNA_SPLICING	-1.4153	0.0222
GOBP_MITOTIC_CELL_CYCLE_CHECKPOINT	-1.4394	0.0655
GOBP_CHROMATIN_ORGANIZATION	-1.4435	0.0275
GOBP_CILIARY_BASAL_BODY_PLASMA_MEMBRANE_DOCKING	-1.4527	0.0772
GOBP_REGULATION_OF_MRNA_METABOLIC_PROCESS	-1.4771	0.0226
GOBP_MICROTUBULE_BASED_PROCESS	-1.4794	0.0377
GOBP_DNA_PACKAGING	-1.4984	0.069
GOBP_MEMBRANE_DOCKING	-1.5021	0.0431
GOBP_CILIUM_ORGANIZATION	-1.5059	0.0204
GOBP_CELL_DIVISION	-1.5091	0
GOBP_RNA_LOCALIZATION	-1.515	0.0268
GOBP_MEIOTIC_CHROMOSOME_SEGREGATION	-1.5433	0.0576
GOBP_REGULATION_OF_CELL_CYCLE_G2_M_PHASE_TRANSITION	-1.5438	0.0444
GOBP_MRNA_PROCESSING	-1.5478	0
GOBP_PROTEIN_DNA_COMPLEX_SUBUNIT_ORGANIZATION	-1.5755	0.0306
GOBP_POSITIVE_REGULATION_OF_CELL_CYCLE_PROCESS	-1.5796	0.0293
GOBP_MITOTIC_CELL_CYCLE	-1.6057	0
GOBP_ORGANELLE_FISSION	-1.612	0.0072
GOBP_MITOTIC_SPINDLE_ORGANIZATION	-1.6584	0.0256
GOBP_REGULATION_OF_CHROMOSOME_SEGREGATION	-1.683	0.0382
GOBP_SISTER_CHROMATID_COHESION	-1.7021	0.048
GOBP_CHROMOSOME_LOCALIZATION	-1.7117	0.0375
GOBP_ALTERNATIVE_MRNA_SPLICING_VIA_SPLICEOSOME	-1.7462	0.0272
GOBP_RNA_SPLICING_VIA_TRANSESTERIFICATION_REACTIONS	-1.7822	0
GOBP_MICROTUBULE_CYTOSKELETON_ORGANIZATION_INVOLVED_IN_MITOSIS	-1.7902	0.0122
GOBP_CHROMOSOME_ORGANIZATION	-1.7935	0
GOBP_MITOTIC_NUCLEAR_DIVISION	-1.8099	0.0046
GOBP_MICROTUBULE_CYTOSKELETON_ORGANIZATION	-1.8163	0
GOBP_DNA_CONFORMATION_CHANGE	-1.8455	0.0043
GOBP_REGULATION_OF_RNA_SPLICING	-1.8498	0.0134
GOBP_SPINDLE_ASSEMBLY	-1.8523	0.0145
GOBP_MICROTUBULE_ORGANIZING_CENTER_ORGANIZATION	-1.8843	0.0038
GOBP_CHROMATIN_REMODELING	-1.9399	0.0038
GOBP_NUCLEAR_CHROMOSOME_SEGREGATION	-1.9906	0
GOBP_SPINDLE_ORGANIZATION	-2.0483	0
GOBP_ELECTRON_TRANSPORT_CHAIN	-2.1857	0
GOBP_MITOCHONDRIAL_RESPIRATORY_CHAIN_COMPLEX_ASSEMBLY	-2.2285	0
GOBP_CELLULAR_RESPIRATION	-2.2468	0
GOBP_OXIDATIVE_PHOSPHORYLATION	-2.3272	0
GOBP_SISTER_CHROMATID_SEGREGATION	-2.3293	0
GOBP_MITOTIC_SISTER_CHROMATID_SEGREGATION	-2.3913	0
GOBP_RESPIRATORY_ELECTRON_TRANSPORT_CHAIN	-2.4095	0
GOBP_ATP_SYNTHESIS_COUPLED_ELECTRON_TRANSPORT	-2.6107	0
