# Supplementary material for: Failure to resolve inflammation contributes to juvenile onset cardiac damage in a mouse model of Duchenne muscular dystrophy
Source: Cell Death Dis. 2025 Jul 9;16(1):505. doi: 10.1038/s41419-025-07816-5 (PMC12241640; doi:10.1038/s41419-025-07816-5)
Supplement: Supplementary file 3 — Supplemental Table 2 [file 41419_2025_7816_MOESM3_ESM.xlsx]

## Sheet: Sheet1
Genes	Gene_ID	Term	Log2_Fold_Change	adj_P_value
Spp1	ENSMUSG00000029304	GOBP_INFLAMMATORY_RESPONSE,GOBP_EXTERNAL_ENCAPSULATING_STRUCTURE_ORGANIZATION,GOBP_DEFENSE_RESPONSE,GOBP_OSSIFICATION	9.04503	1.16e-07
Stab2	ENSMUSG00000035459	GOBP_DEFENSE_RESPONSE	8.39956	2.8e-31
Tnn	ENSMUSG00000026725	GOBP_OSSIFICATION	8.03584	0.0123248
H2bc12	ENSMUSG00000062727	GOBP_HUMORAL_IMMUNE_RESPONSE,GOBP_DEFENSE_RESPONSE	7.47651	1.29e-06
Mmp12	ENSMUSG00000049723	GOBP_EXTERNAL_ENCAPSULATING_STRUCTURE_ORGANIZATION,GOBP_DEFENSE_RESPONSE,GOBP_EXTRACELLULAR_MATRIX_DISASSEMBLY,GOBP_COLLAGEN_METABOLIC_PROCESS,GOBP_CYTOKINE_MEDIATED_SIGNALING_PATHWAY	6.73842	2.33e-15
Bpifb1	ENSMUSG00000027485	GOBP_HUMORAL_IMMUNE_RESPONSE,GOBP_DEFENSE_RESPONSE	6.1053	0.00793198
Col11a1	ENSMUSG00000027966	GOBP_EXTERNAL_ENCAPSULATING_STRUCTURE_ORGANIZATION,GOBP_OSSIFICATION	5.88079	0.0405583
Acp5	ENSMUSG00000001348	GOBP_OSSIFICATION	5.87907	0.00104344
Hamp	ENSMUSG00000050440	GOBP_ACUTE_INFLAMMATORY_RESPONSE,GOBP_INFLAMMATORY_RESPONSE,GOBP_DEFENSE_RESPONSE,GOBP_MYELOID_LEUKOCYTE_ACTIVATION	5.73495	0.00169893
Cfi	ENSMUSG00000058952	GOBP_HUMORAL_IMMUNE_RESPONSE,GOBP_DEFENSE_RESPONSE	5.53722	0.00146047
F7	ENSMUSG00000031443	GOBP_LEUKOCYTE_CHEMOTAXIS	5.37875	0.00269342
C1qtnf3	ENSMUSG00000058914	GOBP_INFLAMMATORY_RESPONSE,GOBP_DEFENSE_RESPONSE	5.32923	0.00730926
Clec4d	ENSMUSG00000030144	GOBP_DEFENSE_RESPONSE,GOBP_MYELOID_LEUKOCYTE_MEDIATED_IMMUNITY,GOBP_MYELOID_LEUKOCYTE_ACTIVATION,GOBP_CELL_ACTIVATION_INVOLVED_IN_IMMUNE_RESPONSE	5.30865	0.000107246
Col24a1	ENSMUSG00000028197	GOBP_EXTERNAL_ENCAPSULATING_STRUCTURE_ORGANIZATION	5.225	0.00210604
Cxcl3	ENSMUSG00000029379	GOBP_INFLAMMATORY_RESPONSE,GOBP_HUMORAL_IMMUNE_RESPONSE,GOBP_DEFENSE_RESPONSE,GOBP_MYELOID_LEUKOCYTE_MIGRATION,GOBP_GRANULOCYTE_MIGRATION,GOBP_NEUTROPHIL_MIGRATION,GOBP_NEUTROPHIL_CHEMOTAXIS,GOBP_GRANULOCYTE_CHEMOTAXIS,GOBP_RESPONSE_TO_CHEMOKINE,GOBP_LEUKOCYTE_CHEMOTAXIS,GOBP_CYTOKINE_MEDIATED_SIGNALING_PATHWAY	5.08478	0.0324165
Matn4	ENSMUSG00000016995	GOBP_EXTERNAL_ENCAPSULATING_STRUCTURE_ORGANIZATION	5.02238	1.81e-05
Flt3	ENSMUSG00000042817	GOBP_CYTOKINE_MEDIATED_SIGNALING_PATHWAY	4.98821	0.00971847
Trem1	ENSMUSG00000042265	GOBP_ACUTE_INFLAMMATORY_RESPONSE,GOBP_INFLAMMATORY_RESPONSE,GOBP_HUMORAL_IMMUNE_RESPONSE,GOBP_DEFENSE_RESPONSE	4.87919	0.0115577
Il1rn	ENSMUSG00000026981	GOBP_INFLAMMATORY_RESPONSE,GOBP_DEFENSE_RESPONSE,GOBP_CYTOKINE_MEDIATED_SIGNALING_PATHWAY	4.61826	2.08e-07
Tnfsf8	ENSMUSG00000028362	GOBP_DEFENSE_RESPONSE,GOBP_CYTOKINE_MEDIATED_SIGNALING_PATHWAY	4.52519	0.0120159
Il7r	ENSMUSG00000003882	GOBP_DEFENSE_RESPONSE,GOBP_CYTOKINE_MEDIATED_SIGNALING_PATHWAY	4.467	0.00018967
Cd300lf	ENSMUSG00000047798	GOBP_MYELOID_LEUKOCYTE_ACTIVATION,GOBP_CYTOKINE_MEDIATED_SIGNALING_PATHWAY	4.43635	0.000375737
Adamts13	ENSMUSG00000014852	GOBP_EXTERNAL_ENCAPSULATING_STRUCTURE_ORGANIZATION,GOBP_DEFENSE_RESPONSE	4.42368	0.0325809
Cthrc1	ENSMUSG00000054196	GOBP_OSSIFICATION	4.41322	0.00207026
Lgals3	ENSMUSG00000050335	GOBP_DEFENSE_RESPONSE,GOBP_MYELOID_LEUKOCYTE_MIGRATION,GOBP_GRANULOCYTE_MIGRATION,GOBP_NEUTROPHIL_MIGRATION,GOBP_MYELOID_LEUKOCYTE_MEDIATED_IMMUNITY,GOBP_NEUTROPHIL_CHEMOTAXIS,GOBP_GRANULOCYTE_CHEMOTAXIS,GOBP_MYELOID_LEUKOCYTE_ACTIVATION,GOBP_CELL_ACTIVATION_INVOLVED_IN_IMMUNE_RESPONSE,GOBP_LEUKOCYTE_CHEMOTAXIS	4.37665	1.52e-07
Itgax	ENSMUSG00000030789	GOBP_EXTERNAL_ENCAPSULATING_STRUCTURE_ORGANIZATION,GOBP_MYELOID_LEUKOCYTE_MEDIATED_IMMUNITY,GOBP_MYELOID_LEUKOCYTE_ACTIVATION,GOBP_CELL_ACTIVATION_INVOLVED_IN_IMMUNE_RESPONSE,GOBP_CYTOKINE_MEDIATED_SIGNALING_PATHWAY	4.36474	7.08e-06
Ifitm1	ENSMUSG00000025491	GOBP_DEFENSE_RESPONSE,GOBP_OSSIFICATION,GOBP_CYTOKINE_MEDIATED_SIGNALING_PATHWAY	4.27551	2.22e-07
Ccl3	ENSMUSG00000000982	GOBP_INFLAMMATORY_RESPONSE,GOBP_DEFENSE_RESPONSE,GOBP_MYELOID_LEUKOCYTE_MIGRATION,GOBP_GRANULOCYTE_MIGRATION,GOBP_NEUTROPHIL_MIGRATION,GOBP_MYELOID_LEUKOCYTE_MEDIATED_IMMUNITY,GOBP_NEUTROPHIL_CHEMOTAXIS,GOBP_GRANULOCYTE_CHEMOTAXIS,GOBP_MYELOID_LEUKOCYTE_ACTIVATION,GOBP_CELL_ACTIVATION_INVOLVED_IN_IMMUNE_RESPONSE,GOBP_OSSIFICATION,GOBP_RESPONSE_TO_CHEMOKINE,GOBP_LEUKOCYTE_CHEMOTAXIS,GOBP_CYTOKINE_…	4.11016	0.00209101
Fpr1	ENSMUSG00000045551	GOBP_INFLAMMATORY_RESPONSE,GOBP_DEFENSE_RESPONSE,GOBP_MYELOID_LEUKOCYTE_MEDIATED_IMMUNITY,GOBP_MYELOID_LEUKOCYTE_ACTIVATION,GOBP_CELL_ACTIVATION_INVOLVED_IN_IMMUNE_RESPONSE,GOBP_CYTOKINE_MEDIATED_SIGNALING_PATHWAY	4.0975	0.0275372
C4a	ENSMUSG00000015451	GOBP_INFLAMMATORY_RESPONSE,GOBP_HUMORAL_IMMUNE_RESPONSE,GOBP_DEFENSE_RESPONSE	4.04218	9.48e-05
Ccl8	ENSMUSG00000009185	GOBP_INFLAMMATORY_RESPONSE,GOBP_DEFENSE_RESPONSE,GOBP_MYELOID_LEUKOCYTE_MIGRATION,GOBP_GRANULOCYTE_MIGRATION,GOBP_NEUTROPHIL_MIGRATION,GOBP_NEUTROPHIL_CHEMOTAXIS,GOBP_GRANULOCYTE_CHEMOTAXIS,GOBP_RESPONSE_TO_CHEMOKINE,GOBP_LEUKOCYTE_CHEMOTAXIS,GOBP_CYTOKINE_MEDIATED_SIGNALING_PATHWAY	3.96646	0.000275381
Bmpr1b	ENSMUSG00000052430	GOBP_INFLAMMATORY_RESPONSE,GOBP_DEFENSE_RESPONSE,GOBP_OSSIFICATION	3.9649	0.000816548
Mcoln2	ENSMUSG00000011008	GOBP_DEFENSE_RESPONSE,GOBP_MYELOID_LEUKOCYTE_MIGRATION,GOBP_GRANULOCYTE_MIGRATION,GOBP_NEUTROPHIL_MIGRATION	3.93931	0.00256683
Clec11a	ENSMUSG00000004473	GOBP_OSSIFICATION	3.76354	3.67e-05
Col8a2	ENSMUSG00000056174	GOBP_EXTERNAL_ENCAPSULATING_STRUCTURE_ORGANIZATION	3.76039	0.00111329
Gpr75	ENSMUSG00000043999	GOBP_RESPONSE_TO_CHEMOKINE,GOBP_CYTOKINE_MEDIATED_SIGNALING_PATHWAY	3.7273	1.63e-05
Hp	ENSMUSG00000031722	GOBP_ACUTE_INFLAMMATORY_RESPONSE,GOBP_INFLAMMATORY_RESPONSE,GOBP_DEFENSE_RESPONSE,GOBP_MYELOID_LEUKOCYTE_MEDIATED_IMMUNITY,GOBP_MYELOID_LEUKOCYTE_ACTIVATION,GOBP_CELL_ACTIVATION_INVOLVED_IN_IMMUNE_RESPONSE	3.65304	7.94e-05
Trem2	ENSMUSG00000023992	GOBP_INFLAMMATORY_RESPONSE,GOBP_HUMORAL_IMMUNE_RESPONSE,GOBP_DEFENSE_RESPONSE,GOBP_MYELOID_LEUKOCYTE_MIGRATION,GOBP_MYELOID_LEUKOCYTE_ACTIVATION,GOBP_CELL_ACTIVATION_INVOLVED_IN_IMMUNE_RESPONSE,GOBP_RESPONSE_TO_CHEMOKINE,GOBP_CYTOKINE_MEDIATED_SIGNALING_PATHWAY	3.62183	4.17e-05
Alox15	ENSMUSG00000018924	GOBP_INFLAMMATORY_RESPONSE,GOBP_DEFENSE_RESPONSE,GOBP_OSSIFICATION,GOBP_CYTOKINE_MEDIATED_SIGNALING_PATHWAY	3.4887	0.0282342
Cxcl2	ENSMUSG00000058427	GOBP_INFLAMMATORY_RESPONSE,GOBP_HUMORAL_IMMUNE_RESPONSE,GOBP_DEFENSE_RESPONSE,GOBP_MYELOID_LEUKOCYTE_MIGRATION,GOBP_GRANULOCYTE_MIGRATION,GOBP_NEUTROPHIL_MIGRATION,GOBP_NEUTROPHIL_CHEMOTAXIS,GOBP_GRANULOCYTE_CHEMOTAXIS,GOBP_RESPONSE_TO_CHEMOKINE,GOBP_LEUKOCYTE_CHEMOTAXIS,GOBP_CYTOKINE_MEDIATED_SIGNALING_PATHWAY	3.43704	0.0225186
Cxcl5	ENSMUSG00000029371	GOBP_INFLAMMATORY_RESPONSE,GOBP_HUMORAL_IMMUNE_RESPONSE,GOBP_DEFENSE_RESPONSE,GOBP_MYELOID_LEUKOCYTE_MIGRATION,GOBP_GRANULOCYTE_MIGRATION,GOBP_NEUTROPHIL_MIGRATION,GOBP_NEUTROPHIL_CHEMOTAXIS,GOBP_GRANULOCYTE_CHEMOTAXIS,GOBP_RESPONSE_TO_CHEMOKINE,GOBP_LEUKOCYTE_CHEMOTAXIS,GOBP_CYTOKINE_MEDIATED_SIGNALING_PATHWAY	3.43233	0.0431901
Crlf1	ENSMUSG00000007888	GOBP_CYTOKINE_MEDIATED_SIGNALING_PATHWAY	3.32612	0.0258453
Thbs4	ENSMUSG00000021702	GOBP_MYELOID_LEUKOCYTE_MIGRATION,GOBP_GRANULOCYTE_MIGRATION,GOBP_NEUTROPHIL_MIGRATION,GOBP_NEUTROPHIL_CHEMOTAXIS,GOBP_GRANULOCYTE_CHEMOTAXIS,GOBP_LEUKOCYTE_CHEMOTAXIS	3.31778	8.46e-07
Hvcn1	ENSMUSG00000064267	GOBP_MYELOID_LEUKOCYTE_MEDIATED_IMMUNITY,GOBP_MYELOID_LEUKOCYTE_ACTIVATION,GOBP_CELL_ACTIVATION_INVOLVED_IN_IMMUNE_RESPONSE	3.31708	0.000939714
C4b	ENSMUSG00000073418	GOBP_INFLAMMATORY_RESPONSE,GOBP_HUMORAL_IMMUNE_RESPONSE,GOBP_DEFENSE_RESPONSE	3.30895	6.81e-06
Pla2g2f	ENSMUSG00000028749	GOBP_DEFENSE_RESPONSE	3.30501	0.00763299
Kcnn4	ENSMUSG00000054342	GOBP_DEFENSE_RESPONSE	3.21991	0.020325
Osm	ENSMUSG00000058755	GOBP_ACUTE_INFLAMMATORY_RESPONSE,GOBP_INFLAMMATORY_RESPONSE,GOBP_DEFENSE_RESPONSE,GOBP_CYTOKINE_MEDIATED_SIGNALING_PATHWAY	3.17496	0.0304643
Adam8	ENSMUSG00000025473	GOBP_ACUTE_INFLAMMATORY_RESPONSE,GOBP_INFLAMMATORY_RESPONSE,GOBP_EXTERNAL_ENCAPSULATING_STRUCTURE_ORGANIZATION,GOBP_DEFENSE_RESPONSE,GOBP_MYELOID_LEUKOCYTE_MIGRATION,GOBP_EXTRACELLULAR_MATRIX_DISASSEMBLY,GOBP_GRANULOCYTE_MIGRATION,GOBP_NEUTROPHIL_MIGRATION,GOBP_MYELOID_LEUKOCYTE_MEDIATED_IMMUNITY,GOBP_MYELOID_LEUKOCYTE_ACTIVATION,GOBP_CELL_ACTIVATION_INVOLVED_IN_IMMUNE_RESPONSE,GOBP_LEUKOCYTE_CHE…	3.16507	0.000211583
Clec10a	ENSMUSG00000000318	GOBP_DEFENSE_RESPONSE	3.15771	3.35e-07
Krt8	ENSMUSG00000049382	GOBP_CYTOKINE_MEDIATED_SIGNALING_PATHWAY	3.1469	0.0352093
Col9a2	ENSMUSG00000028626	GOBP_EXTERNAL_ENCAPSULATING_STRUCTURE_ORGANIZATION	3.13414	0.0123875
Fos	ENSMUSG00000021250	GOBP_INFLAMMATORY_RESPONSE,GOBP_DEFENSE_RESPONSE,GOBP_CYTOKINE_MEDIATED_SIGNALING_PATHWAY	3.12458	0.000467892
Ctsk	ENSMUSG00000028111	GOBP_EXTERNAL_ENCAPSULATING_STRUCTURE_ORGANIZATION,GOBP_EXTRACELLULAR_MATRIX_DISASSEMBLY,GOBP_COLLAGEN_METABOLIC_PROCESS	3.00001	0.00269342
Junb	ENSMUSG00000052837	GOBP_OSSIFICATION,GOBP_CYTOKINE_MEDIATED_SIGNALING_PATHWAY	2.94912	1.3e-08
Clec4e	ENSMUSG00000030142	GOBP_DEFENSE_RESPONSE	2.93272	0.0276619
Ccl2	ENSMUSG00000035385	GOBP_INFLAMMATORY_RESPONSE,GOBP_HUMORAL_IMMUNE_RESPONSE,GOBP_DEFENSE_RESPONSE,GOBP_MYELOID_LEUKOCYTE_MIGRATION,GOBP_GRANULOCYTE_MIGRATION,GOBP_NEUTROPHIL_MIGRATION,GOBP_NEUTROPHIL_CHEMOTAXIS,GOBP_GRANULOCYTE_CHEMOTAXIS,GOBP_RESPONSE_TO_CHEMOKINE,GOBP_LEUKOCYTE_CHEMOTAXIS,GOBP_CYTOKINE_MEDIATED_SIGNALING_PATHWAY	2.92619	9.83e-05
Trbc2	ENSMUSG00000076498	GOBP_HUMORAL_IMMUNE_RESPONSE,GOBP_DEFENSE_RESPONSE	2.91671	0.0430619
Adamts8	ENSMUSG00000031994	GOBP_EXTERNAL_ENCAPSULATING_STRUCTURE_ORGANIZATION	2.87777	0.00963477
Sphk1	ENSMUSG00000061878	GOBP_INFLAMMATORY_RESPONSE,GOBP_DEFENSE_RESPONSE,GOBP_MYELOID_LEUKOCYTE_ACTIVATION,GOBP_CYTOKINE_MEDIATED_SIGNALING_PATHWAY	2.84001	0.00303599
Col1a1	ENSMUSG00000001506	GOBP_EXTERNAL_ENCAPSULATING_STRUCTURE_ORGANIZATION,GOBP_COLLAGEN_METABOLIC_PROCESS,GOBP_OSSIFICATION	2.82661	0.00133004
Pygl	ENSMUSG00000021069	GOBP_MYELOID_LEUKOCYTE_MEDIATED_IMMUNITY,GOBP_MYELOID_LEUKOCYTE_ACTIVATION,GOBP_CELL_ACTIVATION_INVOLVED_IN_IMMUNE_RESPONSE	2.82612	2.05e-25
Gdpd2	ENSMUSG00000019359	GOBP_OSSIFICATION	2.76463	0.0406097
Chrd	ENSMUSG00000006958	GOBP_OSSIFICATION	2.76422	2.11e-05
Mmp3	ENSMUSG00000043613	GOBP_INFLAMMATORY_RESPONSE,GOBP_EXTERNAL_ENCAPSULATING_STRUCTURE_ORGANIZATION,GOBP_DEFENSE_RESPONSE,GOBP_EXTRACELLULAR_MATRIX_DISASSEMBLY,GOBP_COLLAGEN_METABOLIC_PROCESS,GOBP_CYTOKINE_MEDIATED_SIGNALING_PATHWAY	2.76031	2.48e-09
Cxcr2	ENSMUSG00000026180	GOBP_INFLAMMATORY_RESPONSE,GOBP_DEFENSE_RESPONSE,GOBP_MYELOID_LEUKOCYTE_MIGRATION,GOBP_GRANULOCYTE_MIGRATION,GOBP_NEUTROPHIL_MIGRATION,GOBP_MYELOID_LEUKOCYTE_MEDIATED_IMMUNITY,GOBP_NEUTROPHIL_CHEMOTAXIS,GOBP_GRANULOCYTE_CHEMOTAXIS,GOBP_MYELOID_LEUKOCYTE_ACTIVATION,GOBP_CELL_ACTIVATION_INVOLVED_IN_IMMUNE_RESPONSE,GOBP_RESPONSE_TO_CHEMOKINE,GOBP_LEUKOCYTE_CHEMOTAXIS,GOBP_CYTOKINE_MEDIATED_SIGNALING…	2.75415	0.00382541
Plac8	ENSMUSG00000029322	GOBP_DEFENSE_RESPONSE,GOBP_MYELOID_LEUKOCYTE_MEDIATED_IMMUNITY,GOBP_MYELOID_LEUKOCYTE_ACTIVATION,GOBP_CELL_ACTIVATION_INVOLVED_IN_IMMUNE_RESPONSE	2.7414	0.00222396
Timp1	ENSMUSG00000001131	GOBP_INFLAMMATORY_RESPONSE,GOBP_EXTERNAL_ENCAPSULATING_STRUCTURE_ORGANIZATION,GOBP_DEFENSE_RESPONSE,GOBP_EXTRACELLULAR_MATRIX_DISASSEMBLY,GOBP_CYTOKINE_MEDIATED_SIGNALING_PATHWAY	2.73546	0.000333994
Duoxa1	ENSMUSG00000027224	GOBP_INFLAMMATORY_RESPONSE,GOBP_DEFENSE_RESPONSE	2.73482	0.000842831
Mmp19	ENSMUSG00000025355	GOBP_EXTERNAL_ENCAPSULATING_STRUCTURE_ORGANIZATION,GOBP_EXTRACELLULAR_MATRIX_DISASSEMBLY,GOBP_COLLAGEN_METABOLIC_PROCESS	2.69931	0.000391049
Fgr	ENSMUSG00000028874	GOBP_DEFENSE_RESPONSE,GOBP_MYELOID_LEUKOCYTE_MEDIATED_IMMUNITY,GOBP_MYELOID_LEUKOCYTE_ACTIVATION,GOBP_CELL_ACTIVATION_INVOLVED_IN_IMMUNE_RESPONSE,GOBP_OSSIFICATION	2.69017	0.00042839
Aebp1	ENSMUSG00000020473	GOBP_EXTERNAL_ENCAPSULATING_STRUCTURE_ORGANIZATION	2.64713	0.000556
Il33	ENSMUSG00000024810	GOBP_INFLAMMATORY_RESPONSE,GOBP_DEFENSE_RESPONSE,GOBP_MYELOID_LEUKOCYTE_ACTIVATION,GOBP_CELL_ACTIVATION_INVOLVED_IN_IMMUNE_RESPONSE,GOBP_CYTOKINE_MEDIATED_SIGNALING_PATHWAY	2.62096	0.00157991
Cd14	ENSMUSG00000051439	GOBP_INFLAMMATORY_RESPONSE,GOBP_DEFENSE_RESPONSE,GOBP_MYELOID_LEUKOCYTE_MEDIATED_IMMUNITY,GOBP_MYELOID_LEUKOCYTE_ACTIVATION,GOBP_CELL_ACTIVATION_INVOLVED_IN_IMMUNE_RESPONSE	2.53216	3.68e-06
S100a9	ENSMUSG00000056071	GOBP_INFLAMMATORY_RESPONSE,GOBP_HUMORAL_IMMUNE_RESPONSE,GOBP_DEFENSE_RESPONSE,GOBP_MYELOID_LEUKOCYTE_MIGRATION,GOBP_GRANULOCYTE_MIGRATION,GOBP_NEUTROPHIL_MIGRATION,GOBP_MYELOID_LEUKOCYTE_MEDIATED_IMMUNITY,GOBP_NEUTROPHIL_CHEMOTAXIS,GOBP_GRANULOCYTE_CHEMOTAXIS,GOBP_MYELOID_LEUKOCYTE_ACTIVATION,GOBP_CELL_ACTIVATION_INVOLVED_IN_IMMUNE_RESPONSE,GOBP_LEUKOCYTE_CHEMOTAXIS	2.53103	0.0199125
Tnc	ENSMUSG00000028364	GOBP_EXTERNAL_ENCAPSULATING_STRUCTURE_ORGANIZATION,GOBP_OSSIFICATION	2.4997	0.0163066
Tnfaip6	ENSMUSG00000053475	GOBP_INFLAMMATORY_RESPONSE,GOBP_DEFENSE_RESPONSE,GOBP_MYELOID_LEUKOCYTE_MEDIATED_IMMUNITY,GOBP_MYELOID_LEUKOCYTE_ACTIVATION,GOBP_CELL_ACTIVATION_INVOLVED_IN_IMMUNE_RESPONSE	2.48692	0.00160656
Il3ra	ENSMUSG00000068758	GOBP_CYTOKINE_MEDIATED_SIGNALING_PATHWAY	2.46957	0.00495253
Il1b	ENSMUSG00000027398	GOBP_ACUTE_INFLAMMATORY_RESPONSE,GOBP_INFLAMMATORY_RESPONSE,GOBP_HUMORAL_IMMUNE_RESPONSE,GOBP_DEFENSE_RESPONSE,GOBP_CYTOKINE_MEDIATED_SIGNALING_PATHWAY	2.46177	0.0147901
Col1a2	ENSMUSG00000029661	GOBP_EXTERNAL_ENCAPSULATING_STRUCTURE_ORGANIZATION,GOBP_COLLAGEN_METABOLIC_PROCESS,GOBP_OSSIFICATION,GOBP_CYTOKINE_MEDIATED_SIGNALING_PATHWAY	2.45963	0.00445364
Gpr35	ENSMUSG00000026271	GOBP_RESPONSE_TO_CHEMOKINE,GOBP_CYTOKINE_MEDIATED_SIGNALING_PATHWAY	2.44947	0.0178127
Hpn	ENSMUSG00000001249	GOBP_EXTERNAL_ENCAPSULATING_STRUCTURE_ORGANIZATION,GOBP_EXTRACELLULAR_MATRIX_DISASSEMBLY	2.44358	3.07e-07
Ass1	ENSMUSG00000076441	GOBP_ACUTE_INFLAMMATORY_RESPONSE,GOBP_INFLAMMATORY_RESPONSE,GOBP_DEFENSE_RESPONSE	2.42581	0.0001492
Angptl7	ENSMUSG00000028989	GOBP_EXTERNAL_ENCAPSULATING_STRUCTURE_ORGANIZATION	2.40497	0.0234498
Glipr1	ENSMUSG00000056888	GOBP_MYELOID_LEUKOCYTE_MEDIATED_IMMUNITY,GOBP_MYELOID_LEUKOCYTE_ACTIVATION,GOBP_CELL_ACTIVATION_INVOLVED_IN_IMMUNE_RESPONSE	2.3848	0.0156216
Dok1	ENSMUSG00000068335	GOBP_CYTOKINE_MEDIATED_SIGNALING_PATHWAY	2.36575	0.0285608
Gli1	ENSMUSG00000025407	GOBP_OSSIFICATION	2.32485	0.00707655
Socs3	ENSMUSG00000053113	GOBP_INFLAMMATORY_RESPONSE,GOBP_DEFENSE_RESPONSE,GOBP_CYTOKINE_MEDIATED_SIGNALING_PATHWAY	2.32283	1.07e-07
Cfb	ENSMUSG00000090231	GOBP_HUMORAL_IMMUNE_RESPONSE,GOBP_DEFENSE_RESPONSE	2.29307	0.000118902
Gpsm3	ENSMUSG00000034786	GOBP_INFLAMMATORY_RESPONSE,GOBP_DEFENSE_RESPONSE,GOBP_LEUKOCYTE_CHEMOTAXIS	2.28181	0.0185143
Lrg1	ENSMUSG00000037095	GOBP_MYELOID_LEUKOCYTE_MEDIATED_IMMUNITY,GOBP_MYELOID_LEUKOCYTE_ACTIVATION,GOBP_CELL_ACTIVATION_INVOLVED_IN_IMMUNE_RESPONSE	2.27037	1.11e-05
Naprt	ENSMUSG00000022574	GOBP_MYELOID_LEUKOCYTE_MEDIATED_IMMUNITY,GOBP_MYELOID_LEUKOCYTE_ACTIVATION,GOBP_CELL_ACTIVATION_INVOLVED_IN_IMMUNE_RESPONSE	2.24764	0.012981
Mgp	ENSMUSG00000030218	GOBP_OSSIFICATION	2.2044	3.17e-07
Clec3b	ENSMUSG00000025784	GOBP_OSSIFICATION	2.20013	9.69e-05
Nupr1	ENSMUSG00000030717	GOBP_ACUTE_INFLAMMATORY_RESPONSE,GOBP_INFLAMMATORY_RESPONSE,GOBP_DEFENSE_RESPONSE	2.18878	0.00294093
Alad	ENSMUSG00000028393	GOBP_MYELOID_LEUKOCYTE_MEDIATED_IMMUNITY,GOBP_MYELOID_LEUKOCYTE_ACTIVATION,GOBP_CELL_ACTIVATION_INVOLVED_IN_IMMUNE_RESPONSE	2.18572	4.96e-05
Ifi30	ENSMUSG00000031838	GOBP_DEFENSE_RESPONSE,GOBP_CYTOKINE_MEDIATED_SIGNALING_PATHWAY	2.17567	0.00065708
Rarres2	ENSMUSG00000009281	GOBP_INFLAMMATORY_RESPONSE,GOBP_HUMORAL_IMMUNE_RESPONSE,GOBP_DEFENSE_RESPONSE,GOBP_MYELOID_LEUKOCYTE_MIGRATION,GOBP_GRANULOCYTE_MIGRATION,GOBP_GRANULOCYTE_CHEMOTAXIS,GOBP_LEUKOCYTE_CHEMOTAXIS	2.16688	5.53e-05
Duox1	ENSMUSG00000033268	GOBP_DEFENSE_RESPONSE,GOBP_CYTOKINE_MEDIATED_SIGNALING_PATHWAY	2.16182	8.16e-05
Cd300lb	ENSMUSG00000063193	GOBP_DEFENSE_RESPONSE	2.14519	0.0466957
Cyba	ENSMUSG00000006519	GOBP_INFLAMMATORY_RESPONSE,GOBP_DEFENSE_RESPONSE,GOBP_MYELOID_LEUKOCYTE_MEDIATED_IMMUNITY,GOBP_MYELOID_LEUKOCYTE_ACTIVATION,GOBP_CELL_ACTIVATION_INVOLVED_IN_IMMUNE_RESPONSE	2.12904	7.72e-06
Cd68	ENSMUSG00000018774	GOBP_INFLAMMATORY_RESPONSE,GOBP_DEFENSE_RESPONSE,GOBP_MYELOID_LEUKOCYTE_MEDIATED_IMMUNITY,GOBP_MYELOID_LEUKOCYTE_ACTIVATION,GOBP_CELL_ACTIVATION_INVOLVED_IN_IMMUNE_RESPONSE	2.1116	0.00997145
Mpzl3	ENSMUSG00000070305	GOBP_EXTERNAL_ENCAPSULATING_STRUCTURE_ORGANIZATION	2.09318	0.00119109
Mdk	ENSMUSG00000027239	GOBP_INFLAMMATORY_RESPONSE,GOBP_DEFENSE_RESPONSE,GOBP_MYELOID_LEUKOCYTE_MIGRATION,GOBP_GRANULOCYTE_MIGRATION,GOBP_NEUTROPHIL_MIGRATION,GOBP_NEUTROPHIL_CHEMOTAXIS,GOBP_GRANULOCYTE_CHEMOTAXIS,GOBP_CELL_ACTIVATION_INVOLVED_IN_IMMUNE_RESPONSE,GOBP_OSSIFICATION,GOBP_LEUKOCYTE_CHEMOTAXIS	2.091	0.0304643
Npff	ENSMUSG00000023052	GOBP_ACUTE_INFLAMMATORY_RESPONSE,GOBP_INFLAMMATORY_RESPONSE,GOBP_DEFENSE_RESPONSE	2.07303	0.0218745
Cfp	ENSMUSG00000001128	GOBP_HUMORAL_IMMUNE_RESPONSE,GOBP_DEFENSE_RESPONSE,GOBP_MYELOID_LEUKOCYTE_MEDIATED_IMMUNITY,GOBP_MYELOID_LEUKOCYTE_ACTIVATION,GOBP_CELL_ACTIVATION_INVOLVED_IN_IMMUNE_RESPONSE	2.07103	0.012213
Drd2	ENSMUSG00000032259	GOBP_DEFENSE_RESPONSE	2.03304	4.05e-05
Plvap	ENSMUSG00000034845	GOBP_CYTOKINE_MEDIATED_SIGNALING_PATHWAY	2.02749	0.00606391
Pnp	ENSMUSG00000115338	GOBP_MYELOID_LEUKOCYTE_MEDIATED_IMMUNITY,GOBP_MYELOID_LEUKOCYTE_ACTIVATION,GOBP_CELL_ACTIVATION_INVOLVED_IN_IMMUNE_RESPONSE	2.02668	0.000209398
Ccn4	ENSMUSG00000005124	GOBP_INFLAMMATORY_RESPONSE,GOBP_DEFENSE_RESPONSE,GOBP_OSSIFICATION	2.02392	0.00289222
Anpep	ENSMUSG00000039062	GOBP_MYELOID_LEUKOCYTE_MEDIATED_IMMUNITY,GOBP_MYELOID_LEUKOCYTE_ACTIVATION,GOBP_CELL_ACTIVATION_INVOLVED_IN_IMMUNE_RESPONSE	2.01927	0.0103034
Sdc1	ENSMUSG00000020592	GOBP_INFLAMMATORY_RESPONSE,GOBP_DEFENSE_RESPONSE,GOBP_CYTOKINE_MEDIATED_SIGNALING_PATHWAY	2.00703	0.00530907
Pla2g7	ENSMUSG00000023913	GOBP_INFLAMMATORY_RESPONSE,GOBP_DEFENSE_RESPONSE,GOBP_MYELOID_LEUKOCYTE_MIGRATION,GOBP_LEUKOCYTE_CHEMOTAXIS	1.99838	0.00214785
Selp	ENSMUSG00000026580	GOBP_INFLAMMATORY_RESPONSE,GOBP_DEFENSE_RESPONSE	1.99698	0.0132885
Csf2rb	ENSMUSG00000071713	GOBP_CYTOKINE_MEDIATED_SIGNALING_PATHWAY	1.9779	0.0114382
Cotl1	ENSMUSG00000031827	GOBP_DEFENSE_RESPONSE,GOBP_MYELOID_LEUKOCYTE_MEDIATED_IMMUNITY,GOBP_MYELOID_LEUKOCYTE_ACTIVATION,GOBP_CELL_ACTIVATION_INVOLVED_IN_IMMUNE_RESPONSE	1.96587	0.0044248
Itgb3	ENSMUSG00000020689	GOBP_EXTERNAL_ENCAPSULATING_STRUCTURE_ORGANIZATION	1.95445	0.0132885
Dok3	ENSMUSG00000035711	GOBP_MYELOID_LEUKOCYTE_MEDIATED_IMMUNITY,GOBP_MYELOID_LEUKOCYTE_ACTIVATION,GOBP_CELL_ACTIVATION_INVOLVED_IN_IMMUNE_RESPONSE	1.95293	0.0270792
Fn1	ENSMUSG00000026193	GOBP_ACUTE_INFLAMMATORY_RESPONSE,GOBP_INFLAMMATORY_RESPONSE,GOBP_EXTERNAL_ENCAPSULATING_STRUCTURE_ORGANIZATION,GOBP_DEFENSE_RESPONSE,GOBP_CYTOKINE_MEDIATED_SIGNALING_PATHWAY	1.95284	0.0381582
Col14a1	ENSMUSG00000022371	GOBP_EXTERNAL_ENCAPSULATING_STRUCTURE_ORGANIZATION	1.95028	0.00895957
Ptx3	ENSMUSG00000027832	GOBP_INFLAMMATORY_RESPONSE,GOBP_EXTERNAL_ENCAPSULATING_STRUCTURE_ORGANIZATION,GOBP_DEFENSE_RESPONSE,GOBP_MYELOID_LEUKOCYTE_MEDIATED_IMMUNITY,GOBP_MYELOID_LEUKOCYTE_ACTIVATION,GOBP_CELL_ACTIVATION_INVOLVED_IN_IMMUNE_RESPONSE	1.94792	0.0236381
Itgb2	ENSMUSG00000000290	GOBP_INFLAMMATORY_RESPONSE,GOBP_EXTERNAL_ENCAPSULATING_STRUCTURE_ORGANIZATION,GOBP_DEFENSE_RESPONSE,GOBP_MYELOID_LEUKOCYTE_MIGRATION,GOBP_GRANULOCYTE_MIGRATION,GOBP_NEUTROPHIL_MIGRATION,GOBP_MYELOID_LEUKOCYTE_MEDIATED_IMMUNITY,GOBP_NEUTROPHIL_CHEMOTAXIS,GOBP_GRANULOCYTE_CHEMOTAXIS,GOBP_MYELOID_LEUKOCYTE_ACTIVATION,GOBP_CELL_ACTIVATION_INVOLVED_IN_IMMUNE_RESPONSE,GOBP_LEUKOCYTE_CHEMOTAXIS,GOBP_CYT…	1.93857	0.00418071
Hpse	ENSMUSG00000035273	GOBP_MYELOID_LEUKOCYTE_MEDIATED_IMMUNITY,GOBP_MYELOID_LEUKOCYTE_ACTIVATION,GOBP_CELL_ACTIVATION_INVOLVED_IN_IMMUNE_RESPONSE	1.93833	0.0136554
Snai1	ENSMUSG00000042821	GOBP_OSSIFICATION	1.92013	0.0287371
Cebpa	ENSMUSG00000034957	GOBP_INFLAMMATORY_RESPONSE,GOBP_DEFENSE_RESPONSE,GOBP_MYELOID_LEUKOCYTE_ACTIVATION,GOBP_OSSIFICATION,GOBP_CYTOKINE_MEDIATED_SIGNALING_PATHWAY	1.91954	0.00763299
Tmem119	ENSMUSG00000054675	GOBP_OSSIFICATION	1.90725	0.002337
Scx	ENSMUSG00000034161	GOBP_EXTERNAL_ENCAPSULATING_STRUCTURE_ORGANIZATION,GOBP_COLLAGEN_METABOLIC_PROCESS,GOBP_OSSIFICATION	1.8978	0.0242428
Cdo1	ENSMUSG00000033022	GOBP_INFLAMMATORY_RESPONSE,GOBP_DEFENSE_RESPONSE	1.88539	0.0218745
Dpp7	ENSMUSG00000026958	GOBP_MYELOID_LEUKOCYTE_MEDIATED_IMMUNITY,GOBP_MYELOID_LEUKOCYTE_ACTIVATION,GOBP_CELL_ACTIVATION_INVOLVED_IN_IMMUNE_RESPONSE	1.885	0.00367987
Ctss	ENSMUSG00000038642	GOBP_EXTERNAL_ENCAPSULATING_STRUCTURE_ORGANIZATION,GOBP_EXTRACELLULAR_MATRIX_DISASSEMBLY,GOBP_COLLAGEN_METABOLIC_PROCESS,GOBP_MYELOID_LEUKOCYTE_MEDIATED_IMMUNITY,GOBP_MYELOID_LEUKOCYTE_ACTIVATION,GOBP_CELL_ACTIVATION_INVOLVED_IN_IMMUNE_RESPONSE	1.88108	0.0119111
Arhgap9	ENSMUSG00000040345	GOBP_MYELOID_LEUKOCYTE_MEDIATED_IMMUNITY,GOBP_MYELOID_LEUKOCYTE_ACTIVATION,GOBP_CELL_ACTIVATION_INVOLVED_IN_IMMUNE_RESPONSE	1.87418	0.00204941
C3	ENSMUSG00000024164	GOBP_ACUTE_INFLAMMATORY_RESPONSE,GOBP_INFLAMMATORY_RESPONSE,GOBP_HUMORAL_IMMUNE_RESPONSE,GOBP_DEFENSE_RESPONSE,GOBP_MYELOID_LEUKOCYTE_MEDIATED_IMMUNITY,GOBP_MYELOID_LEUKOCYTE_ACTIVATION,GOBP_CELL_ACTIVATION_INVOLVED_IN_IMMUNE_RESPONSE	1.84671	4.54e-06
Hk3	ENSMUSG00000025877	GOBP_MYELOID_LEUKOCYTE_MEDIATED_IMMUNITY,GOBP_MYELOID_LEUKOCYTE_ACTIVATION,GOBP_CELL_ACTIVATION_INVOLVED_IN_IMMUNE_RESPONSE	1.84643	0.0232376
Rps19	ENSMUSG00000040952	GOBP_INFLAMMATORY_RESPONSE,GOBP_HUMORAL_IMMUNE_RESPONSE,GOBP_DEFENSE_RESPONSE,GOBP_MYELOID_LEUKOCYTE_MIGRATION,GOBP_COMPLEMENT_ACTIVATION,GOBP_LEUKOCYTE_CHEMOTAXIS	1.82453	0.00191441
Mmp2	ENSMUSG00000031740	GOBP_EXTERNAL_ENCAPSULATING_STRUCTURE_ORGANIZATION,GOBP_EXTRACELLULAR_MATRIX_DISASSEMBLY,GOBP_COLLAGEN_METABOLIC_PROCESS,GOBP_OSSIFICATION,GOBP_CYTOKINE_MEDIATED_SIGNALING_PATHWAY	1.82257	0.00643657
Ddr1	ENSMUSG00000003534	GOBP_EXTERNAL_ENCAPSULATING_STRUCTURE_ORGANIZATION,GOBP_EXTRACELLULAR_MATRIX_DISASSEMBLY	1.81286	1.06e-06
Mpeg1	ENSMUSG00000046805	GOBP_DEFENSE_RESPONSE	1.80883	0.0265694
Mfap4	ENSMUSG00000042436	GOBP_EXTERNAL_ENCAPSULATING_STRUCTURE_ORGANIZATION,GOBP_HUMORAL_IMMUNE_RESPONSE,GOBP_DEFENSE_RESPONSE,GOBP_COLLAGEN_METABOLIC_PROCESS	1.80276	0.0259448
Lrp1	ENSMUSG00000040249	GOBP_EXTERNAL_ENCAPSULATING_STRUCTURE_ORGANIZATION,GOBP_EXTRACELLULAR_MATRIX_DISASSEMBLY,GOBP_CELL_ACTIVATION_INVOLVED_IN_IMMUNE_RESPONSE	1.80075	0.00517455
Csf3r	ENSMUSG00000028859	GOBP_DEFENSE_RESPONSE,GOBP_MYELOID_LEUKOCYTE_MIGRATION,GOBP_GRANULOCYTE_MIGRATION,GOBP_NEUTROPHIL_MIGRATION,GOBP_NEUTROPHIL_CHEMOTAXIS,GOBP_GRANULOCYTE_CHEMOTAXIS,GOBP_LEUKOCYTE_CHEMOTAXIS,GOBP_CYTOKINE_MEDIATED_SIGNALING_PATHWAY	1.79597	0.00216255
Igfbp4	ENSMUSG00000017493	GOBP_INFLAMMATORY_RESPONSE,GOBP_DEFENSE_RESPONSE	1.77658	0.00264976
Cma1	ENSMUSG00000022225	GOBP_INFLAMMATORY_RESPONSE,GOBP_EXTERNAL_ENCAPSULATING_STRUCTURE_ORGANIZATION,GOBP_DEFENSE_RESPONSE,GOBP_EXTRACELLULAR_MATRIX_DISASSEMBLY	1.77099	0.000488772
Mt3	ENSMUSG00000031760	GOBP_CYTOKINE_MEDIATED_SIGNALING_PATHWAY	1.77018	0.0413784
Ssc5d	ENSMUSG00000035279	GOBP_DEFENSE_RESPONSE	1.76152	0.0101422
Lrp3	ENSMUSG00000001802	GOBP_OSSIFICATION	1.76116	1.38e-06
Ndn	ENSMUSG00000033585	GOBP_CYTOKINE_MEDIATED_SIGNALING_PATHWAY	1.74231	0.000146232
Crtap	ENSMUSG00000032431	GOBP_EXTERNAL_ENCAPSULATING_STRUCTURE_ORGANIZATION	1.74053	2.57e-10
Rac2	ENSMUSG00000033220	GOBP_MYELOID_LEUKOCYTE_MIGRATION,GOBP_GRANULOCYTE_MIGRATION,GOBP_NEUTROPHIL_MIGRATION,GOBP_MYELOID_LEUKOCYTE_MEDIATED_IMMUNITY,GOBP_NEUTROPHIL_CHEMOTAXIS,GOBP_GRANULOCYTE_CHEMOTAXIS,GOBP_MYELOID_LEUKOCYTE_ACTIVATION,GOBP_CELL_ACTIVATION_INVOLVED_IN_IMMUNE_RESPONSE,GOBP_COMPLEMENT_ACTIVATION,GOBP_LEUKOCYTE_CHEMOTAXIS	1.73937	3.65e-05
Emilin1	ENSMUSG00000029163	GOBP_EXTERNAL_ENCAPSULATING_STRUCTURE_ORGANIZATION,GOBP_MYELOID_LEUKOCYTE_MIGRATION,GOBP_COLLAGEN_METABOLIC_PROCESS	1.71508	0.0209021
Col27a1	ENSMUSG00000045672	GOBP_EXTERNAL_ENCAPSULATING_STRUCTURE_ORGANIZATION	1.71508	0.000409981
Jund	ENSMUSG00000071076	GOBP_OSSIFICATION	1.70074	2.63e-07
Arhgap45	ENSMUSG00000035697	GOBP_MYELOID_LEUKOCYTE_MEDIATED_IMMUNITY,GOBP_MYELOID_LEUKOCYTE_ACTIVATION,GOBP_CELL_ACTIVATION_INVOLVED_IN_IMMUNE_RESPONSE	1.69989	0.0094528
Nlrp3	ENSMUSG00000032691	GOBP_ACUTE_INFLAMMATORY_RESPONSE,GOBP_INFLAMMATORY_RESPONSE,GOBP_DEFENSE_RESPONSE,GOBP_CELL_ACTIVATION_INVOLVED_IN_IMMUNE_RESPONSE	1.67953	0.0264528
Ptgis	ENSMUSG00000017969	GOBP_INFLAMMATORY_RESPONSE,GOBP_DEFENSE_RESPONSE	1.6789	0.00108916
Bin2	ENSMUSG00000098112	GOBP_MYELOID_LEUKOCYTE_MEDIATED_IMMUNITY,GOBP_MYELOID_LEUKOCYTE_ACTIVATION,GOBP_CELL_ACTIVATION_INVOLVED_IN_IMMUNE_RESPONSE,GOBP_COMPLEMENT_ACTIVATION	1.66386	0.0119652
Fmod	ENSMUSG00000041559	GOBP_EXTERNAL_ENCAPSULATING_STRUCTURE_ORGANIZATION	1.65522	0.0386355
Col5a1	ENSMUSG00000026837	GOBP_EXTERNAL_ENCAPSULATING_STRUCTURE_ORGANIZATION,GOBP_COLLAGEN_METABOLIC_PROCESS	1.64016	0.0218364
Ptafr	ENSMUSG00000056529	GOBP_INFLAMMATORY_RESPONSE,GOBP_DEFENSE_RESPONSE,GOBP_MYELOID_LEUKOCYTE_MEDIATED_IMMUNITY,GOBP_MYELOID_LEUKOCYTE_ACTIVATION,GOBP_CELL_ACTIVATION_INVOLVED_IN_IMMUNE_RESPONSE,GOBP_CYTOKINE_MEDIATED_SIGNALING_PATHWAY	1.63643	0.0102616
Rcn3	ENSMUSG00000019539	GOBP_COLLAGEN_METABOLIC_PROCESS	1.63518	0.000200115
Tyrobp	ENSMUSG00000030579	GOBP_DEFENSE_RESPONSE,GOBP_MYELOID_LEUKOCYTE_MEDIATED_IMMUNITY,GOBP_MYELOID_LEUKOCYTE_ACTIVATION,GOBP_CELL_ACTIVATION_INVOLVED_IN_IMMUNE_RESPONSE	1.63349	0.00173661
Vat1	ENSMUSG00000034993	GOBP_MYELOID_LEUKOCYTE_MEDIATED_IMMUNITY,GOBP_MYELOID_LEUKOCYTE_ACTIVATION,GOBP_CELL_ACTIVATION_INVOLVED_IN_IMMUNE_RESPONSE	1.63327	0.00174905
Numbl	ENSMUSG00000063160	GOBP_CYTOKINE_MEDIATED_SIGNALING_PATHWAY	1.61894	0.00491815
Rgcc	ENSMUSG00000022018	GOBP_EXTERNAL_ENCAPSULATING_STRUCTURE_ORGANIZATION,GOBP_HUMORAL_IMMUNE_RESPONSE,GOBP_COLLAGEN_METABOLIC_PROCESS	1.61259	0.00921983
Rps15	ENSMUSG00000063457	GOBP_OSSIFICATION	1.61187	4.73e-05
Loxl1	ENSMUSG00000032334	GOBP_EXTERNAL_ENCAPSULATING_STRUCTURE_ORGANIZATION	1.60747	0.0135069
Nckap1l	ENSMUSG00000022488	GOBP_MYELOID_LEUKOCYTE_MIGRATION,GOBP_GRANULOCYTE_MIGRATION,GOBP_NEUTROPHIL_MIGRATION,GOBP_MYELOID_LEUKOCYTE_MEDIATED_IMMUNITY,GOBP_NEUTROPHIL_CHEMOTAXIS,GOBP_GRANULOCYTE_CHEMOTAXIS,GOBP_MYELOID_LEUKOCYTE_ACTIVATION,GOBP_CELL_ACTIVATION_INVOLVED_IN_IMMUNE_RESPONSE,GOBP_LEUKOCYTE_CHEMOTAXIS	1.60174	0.0234946
Adamtsl4	ENSMUSG00000015850	GOBP_EXTERNAL_ENCAPSULATING_STRUCTURE_ORGANIZATION	1.59569	0.0010056
P3h3	ENSMUSG00000023191	GOBP_COLLAGEN_METABOLIC_PROCESS	1.58702	0.0036466
Il17ra	ENSMUSG00000002897	GOBP_INFLAMMATORY_RESPONSE,GOBP_DEFENSE_RESPONSE,GOBP_CYTOKINE_MEDIATED_SIGNALING_PATHWAY	1.58131	0.0271838
Fbxl15	ENSMUSG00000025226	GOBP_OSSIFICATION	1.57836	0.00926383
Tnfrsf13b	ENSMUSG00000010142	GOBP_CYTOKINE_MEDIATED_SIGNALING_PATHWAY	1.57056	0.01649
Ror2	ENSMUSG00000021464	GOBP_MYELOID_LEUKOCYTE_MIGRATION,GOBP_OSSIFICATION	1.55879	0.0117998
Wnt11	ENSMUSG00000015957	GOBP_OSSIFICATION	1.54219	0.00175776
Ptprn	ENSMUSG00000026204	GOBP_CYTOKINE_MEDIATED_SIGNALING_PATHWAY	1.51419	0.00704708
Src	ENSMUSG00000027646	GOBP_DEFENSE_RESPONSE,GOBP_CYTOKINE_MEDIATED_SIGNALING_PATHWAY	1.50775	0.000688205
Epor	ENSMUSG00000006235	GOBP_CYTOKINE_MEDIATED_SIGNALING_PATHWAY	1.50459	0.0442953
Plaur	ENSMUSG00000046223	GOBP_MYELOID_LEUKOCYTE_MEDIATED_IMMUNITY,GOBP_MYELOID_LEUKOCYTE_ACTIVATION,GOBP_CELL_ACTIVATION_INVOLVED_IN_IMMUNE_RESPONSE	1.49891	0.00505528
Stbd1	ENSMUSG00000047963	GOBP_MYELOID_LEUKOCYTE_MEDIATED_IMMUNITY,GOBP_MYELOID_LEUKOCYTE_ACTIVATION,GOBP_CELL_ACTIVATION_INVOLVED_IN_IMMUNE_RESPONSE	1.49488	0.00126046
Gstp1	ENSMUSG00000060803	GOBP_ACUTE_INFLAMMATORY_RESPONSE,GOBP_INFLAMMATORY_RESPONSE,GOBP_DEFENSE_RESPONSE,GOBP_MYELOID_LEUKOCYTE_MEDIATED_IMMUNITY,GOBP_MYELOID_LEUKOCYTE_ACTIVATION,GOBP_CELL_ACTIVATION_INVOLVED_IN_IMMUNE_RESPONSE,GOBP_CYTOKINE_MEDIATED_SIGNALING_PATHWAY	1.49183	0.0114581
Fbln1	ENSMUSG00000006369	GOBP_EXTERNAL_ENCAPSULATING_STRUCTURE_ORGANIZATION	1.48996	0.00568005
Nr1h3	ENSMUSG00000002108	GOBP_INFLAMMATORY_RESPONSE,GOBP_DEFENSE_RESPONSE,GOBP_MYELOID_LEUKOCYTE_ACTIVATION,GOBP_CYTOKINE_MEDIATED_SIGNALING_PATHWAY	1.48662	0.000355853
Ociad2	ENSMUSG00000029153	GOBP_HUMORAL_IMMUNE_RESPONSE,GOBP_DEFENSE_RESPONSE	1.48242	0.0206806
Mrc2	ENSMUSG00000020695	GOBP_COLLAGEN_METABOLIC_PROCESS,GOBP_OSSIFICATION	1.47601	0.0239797
Vamp8	ENSMUSG00000050732	GOBP_INFLAMMATORY_RESPONSE,GOBP_DEFENSE_RESPONSE,GOBP_MYELOID_LEUKOCYTE_MEDIATED_IMMUNITY,GOBP_MYELOID_LEUKOCYTE_ACTIVATION,GOBP_CELL_ACTIVATION_INVOLVED_IN_IMMUNE_RESPONSE	1.4723	0.00209012
Id3	ENSMUSG00000007872	GOBP_OSSIFICATION	1.47097	5.69e-05
Sh3pxd2a	ENSMUSG00000053617	GOBP_EXTERNAL_ENCAPSULATING_STRUCTURE_ORGANIZATION	1.46778	2.6e-05
Arsa	ENSMUSG00000022620	GOBP_MYELOID_LEUKOCYTE_MEDIATED_IMMUNITY,GOBP_MYELOID_LEUKOCYTE_ACTIVATION,GOBP_CELL_ACTIVATION_INVOLVED_IN_IMMUNE_RESPONSE	1.45598	0.00559036
Shld1	ENSMUSG00000044991	GOBP_CELL_ACTIVATION_INVOLVED_IN_IMMUNE_RESPONSE	1.44551	0.00227117
Cdc42ep4	ENSMUSG00000041598	GOBP_DEFENSE_RESPONSE	1.44277	0.000401158
Exosc5	ENSMUSG00000061286	GOBP_DEFENSE_RESPONSE	1.44274	0.00103603
Sirt7	ENSMUSG00000025138	GOBP_OSSIFICATION	1.44156	0.010016
Pkdcc	ENSMUSG00000024247	GOBP_OSSIFICATION	1.43807	0.000117791
Bad	ENSMUSG00000024959	GOBP_CYTOKINE_MEDIATED_SIGNALING_PATHWAY	1.43261	0.00427025
Romo1	ENSMUSG00000067847	GOBP_HUMORAL_IMMUNE_RESPONSE,GOBP_DEFENSE_RESPONSE	1.43103	0.00578219
Prdx2	ENSMUSG00000005161	GOBP_INFLAMMATORY_RESPONSE,GOBP_DEFENSE_RESPONSE	1.42103	0.005825
Cebpd	ENSMUSG00000071637	GOBP_CYTOKINE_MEDIATED_SIGNALING_PATHWAY	1.4205	0.0296272
Ctsz	ENSMUSG00000016256	GOBP_MYELOID_LEUKOCYTE_MEDIATED_IMMUNITY,GOBP_MYELOID_LEUKOCYTE_ACTIVATION,GOBP_CELL_ACTIVATION_INVOLVED_IN_IMMUNE_RESPONSE	1.41083	0.00733416
Plxnb1	ENSMUSG00000053646	GOBP_OSSIFICATION	1.40644	0.0111616
Apoe	ENSMUSG00000002985	GOBP_INFLAMMATORY_RESPONSE,GOBP_DEFENSE_RESPONSE	1.39078	0.0270792
Sbno2	ENSMUSG00000035673	GOBP_INFLAMMATORY_RESPONSE,GOBP_DEFENSE_RESPONSE,GOBP_MYELOID_LEUKOCYTE_ACTIVATION,GOBP_CELL_ACTIVATION_INVOLVED_IN_IMMUNE_RESPONSE,GOBP_OSSIFICATION	1.38557	0.0244309
Galns	ENSMUSG00000015027	GOBP_MYELOID_LEUKOCYTE_MEDIATED_IMMUNITY,GOBP_MYELOID_LEUKOCYTE_ACTIVATION,GOBP_CELL_ACTIVATION_INVOLVED_IN_IMMUNE_RESPONSE	1.38468	0.0373045
Irf5	ENSMUSG00000029771	GOBP_INFLAMMATORY_RESPONSE,GOBP_DEFENSE_RESPONSE,GOBP_CYTOKINE_MEDIATED_SIGNALING_PATHWAY	1.38041	0.0210963
Ctf1	ENSMUSG00000042340	GOBP_CYTOKINE_MEDIATED_SIGNALING_PATHWAY	1.37603	0.000950999
Lamb3	ENSMUSG00000026639	GOBP_EXTERNAL_ENCAPSULATING_STRUCTURE_ORGANIZATION	1.37127	0.0426427
Mst1r	ENSMUSG00000032584	GOBP_DEFENSE_RESPONSE,GOBP_CYTOKINE_MEDIATED_SIGNALING_PATHWAY	1.36604	0.025621
Pdlim7	ENSMUSG00000021493	GOBP_OSSIFICATION	1.35024	0.0108362
Tmc6	ENSMUSG00000025572	GOBP_MYELOID_LEUKOCYTE_MEDIATED_IMMUNITY,GOBP_MYELOID_LEUKOCYTE_ACTIVATION,GOBP_CELL_ACTIVATION_INVOLVED_IN_IMMUNE_RESPONSE	1.34904	0.00544888
Apod	ENSMUSG00000022548	GOBP_INFLAMMATORY_RESPONSE,GOBP_DEFENSE_RESPONSE	1.3419	0.0275372
Nme2	ENSMUSG00000020857	GOBP_MYELOID_LEUKOCYTE_MEDIATED_IMMUNITY,GOBP_MYELOID_LEUKOCYTE_ACTIVATION,GOBP_CELL_ACTIVATION_INVOLVED_IN_IMMUNE_RESPONSE	1.33514	0.0138862
Mvp	ENSMUSG00000030681	GOBP_MYELOID_LEUKOCYTE_MEDIATED_IMMUNITY,GOBP_MYELOID_LEUKOCYTE_ACTIVATION,GOBP_CELL_ACTIVATION_INVOLVED_IN_IMMUNE_RESPONSE	1.33006	0.0377066
Aprt	ENSMUSG00000006589	GOBP_MYELOID_LEUKOCYTE_MEDIATED_IMMUNITY,GOBP_MYELOID_LEUKOCYTE_ACTIVATION,GOBP_CELL_ACTIVATION_INVOLVED_IN_IMMUNE_RESPONSE	1.32714	0.00113115
Gm2a	ENSMUSG00000000594	GOBP_MYELOID_LEUKOCYTE_MEDIATED_IMMUNITY,GOBP_MYELOID_LEUKOCYTE_ACTIVATION,GOBP_CELL_ACTIVATION_INVOLVED_IN_IMMUNE_RESPONSE	1.31596	0.00178765
Mn1	ENSMUSG00000070576	GOBP_OSSIFICATION	1.30948	0.0304918
Chadl	ENSMUSG00000063765	GOBP_EXTERNAL_ENCAPSULATING_STRUCTURE_ORGANIZATION	1.3066	0.0369939
Metrnl	ENSMUSG00000039208	GOBP_INFLAMMATORY_RESPONSE,GOBP_DEFENSE_RESPONSE	1.29653	0.00340686
Hmox1	ENSMUSG00000005413	GOBP_INFLAMMATORY_RESPONSE,GOBP_DEFENSE_RESPONSE,GOBP_MYELOID_LEUKOCYTE_MEDIATED_IMMUNITY,GOBP_MYELOID_LEUKOCYTE_ACTIVATION,GOBP_CELL_ACTIVATION_INVOLVED_IN_IMMUNE_RESPONSE,GOBP_CYTOKINE_MEDIATED_SIGNALING_PATHWAY	1.29219	0.00926268
Col8a1	ENSMUSG00000068196	GOBP_EXTERNAL_ENCAPSULATING_STRUCTURE_ORGANIZATION	1.2883	0.0486769
Nrros	ENSMUSG00000052384	GOBP_INFLAMMATORY_RESPONSE,GOBP_DEFENSE_RESPONSE	1.28437	0.0193594
Ptgds	ENSMUSG00000015090	GOBP_MYELOID_LEUKOCYTE_MEDIATED_IMMUNITY,GOBP_MYELOID_LEUKOCYTE_ACTIVATION,GOBP_CELL_ACTIVATION_INVOLVED_IN_IMMUNE_RESPONSE	1.27537	0.0415684
Fzd1	ENSMUSG00000044674	GOBP_OSSIFICATION	1.2658	0.0275959
Ltbp3	ENSMUSG00000024940	GOBP_EXTERNAL_ENCAPSULATING_STRUCTURE_ORGANIZATION,GOBP_OSSIFICATION	1.26359	0.0259376
Cstb	ENSMUSG00000005054	GOBP_MYELOID_LEUKOCYTE_MEDIATED_IMMUNITY,GOBP_MYELOID_LEUKOCYTE_ACTIVATION,GOBP_CELL_ACTIVATION_INVOLVED_IN_IMMUNE_RESPONSE	1.26198	0.0112584
Psmb10	ENSMUSG00000031897	GOBP_HUMORAL_IMMUNE_RESPONSE,GOBP_DEFENSE_RESPONSE,GOBP_CYTOKINE_MEDIATED_SIGNALING_PATHWAY	1.2608	0.0096094
Cxcr4	ENSMUSG00000045382	GOBP_INFLAMMATORY_RESPONSE,GOBP_DEFENSE_RESPONSE,GOBP_RESPONSE_TO_CHEMOKINE,GOBP_LEUKOCYTE_CHEMOTAXIS,GOBP_CYTOKINE_MEDIATED_SIGNALING_PATHWAY	1.24994	0.00943831
Tll2	ENSMUSG00000025013	GOBP_EXTERNAL_ENCAPSULATING_STRUCTURE_ORGANIZATION,GOBP_EXTRACELLULAR_MATRIX_DISASSEMBLY	1.24892	0.0320918
Ccl11	ENSMUSG00000020676	GOBP_INFLAMMATORY_RESPONSE,GOBP_DEFENSE_RESPONSE,GOBP_MYELOID_LEUKOCYTE_MIGRATION,GOBP_GRANULOCYTE_MIGRATION,GOBP_NEUTROPHIL_MIGRATION,GOBP_NEUTROPHIL_CHEMOTAXIS,GOBP_GRANULOCYTE_CHEMOTAXIS,GOBP_RESPONSE_TO_CHEMOKINE,GOBP_LEUKOCYTE_CHEMOTAXIS,GOBP_CYTOKINE_MEDIATED_SIGNALING_PATHWAY	1.23494	0.0295537
Ogg1	ENSMUSG00000030271	GOBP_ACUTE_INFLAMMATORY_RESPONSE,GOBP_INFLAMMATORY_RESPONSE,GOBP_DEFENSE_RESPONSE	1.2262	0.0469945
Hsd3b7	ENSMUSG00000042289	GOBP_COMPLEMENT_ACTIVATION,GOBP_LEUKOCYTE_CHEMOTAXIS	1.21566	0.000289634
Trpm4	ENSMUSG00000038260	GOBP_OSSIFICATION,GOBP_LEUKOCYTE_CHEMOTAXIS	1.2106	0.00242565
Tnk2	ENSMUSG00000022791	GOBP_DEFENSE_RESPONSE	1.20677	0.0363942
Syngr1	ENSMUSG00000022415	GOBP_MYELOID_LEUKOCYTE_MEDIATED_IMMUNITY,GOBP_MYELOID_LEUKOCYTE_ACTIVATION,GOBP_CELL_ACTIVATION_INVOLVED_IN_IMMUNE_RESPONSE	1.20233	0.00245695
Rab4b	ENSMUSG00000053291	GOBP_MYELOID_LEUKOCYTE_MEDIATED_IMMUNITY,GOBP_MYELOID_LEUKOCYTE_ACTIVATION,GOBP_CELL_ACTIVATION_INVOLVED_IN_IMMUNE_RESPONSE	1.20224	0.0397789
Ercc1	ENSMUSG00000003549	GOBP_CELL_ACTIVATION_INVOLVED_IN_IMMUNE_RESPONSE	1.19874	0.0121439
Pld4	ENSMUSG00000052160	GOBP_INFLAMMATORY_RESPONSE,GOBP_DEFENSE_RESPONSE	1.19437	0.0366865
Spint2	ENSMUSG00000074227	GOBP_EXTERNAL_ENCAPSULATING_STRUCTURE_ORGANIZATION	1.18967	0.00244642
Ormdl3	ENSMUSG00000038150	GOBP_MYELOID_LEUKOCYTE_MEDIATED_IMMUNITY,GOBP_MYELOID_LEUKOCYTE_ACTIVATION,GOBP_CELL_ACTIVATION_INVOLVED_IN_IMMUNE_RESPONSE	1.17685	0.0406589
Qsox1	ENSMUSG00000033684	GOBP_EXTERNAL_ENCAPSULATING_STRUCTURE_ORGANIZATION,GOBP_MYELOID_LEUKOCYTE_MEDIATED_IMMUNITY,GOBP_MYELOID_LEUKOCYTE_ACTIVATION,GOBP_CELL_ACTIVATION_INVOLVED_IN_IMMUNE_RESPONSE	1.17486	0.00707386
Cxcl16	ENSMUSG00000018920	GOBP_DEFENSE_RESPONSE,GOBP_LEUKOCYTE_CHEMOTAXIS	1.16024	0.023391
Tmem98	ENSMUSG00000035413	GOBP_CELL_ACTIVATION_INVOLVED_IN_IMMUNE_RESPONSE	1.15281	0.000838563
Rnf135	ENSMUSG00000020707	GOBP_DEFENSE_RESPONSE	1.14383	0.0473782
Tlr2	ENSMUSG00000027995	GOBP_INFLAMMATORY_RESPONSE,GOBP_DEFENSE_RESPONSE,GOBP_MYELOID_LEUKOCYTE_MEDIATED_IMMUNITY,GOBP_MYELOID_LEUKOCYTE_ACTIVATION,GOBP_CELL_ACTIVATION_INVOLVED_IN_IMMUNE_RESPONSE	1.14167	0.0401003
Ric8a	ENSMUSG00000025485	GOBP_EXTERNAL_ENCAPSULATING_STRUCTURE_ORGANIZATION	1.14081	0.0151145
Nfkbiz	ENSMUSG00000035356	GOBP_INFLAMMATORY_RESPONSE,GOBP_DEFENSE_RESPONSE,GOBP_CELL_ACTIVATION_INVOLVED_IN_IMMUNE_RESPONSE	1.13181	0.0299027
Nfkb2	ENSMUSG00000025225	GOBP_EXTERNAL_ENCAPSULATING_STRUCTURE_ORGANIZATION	1.13054	0.0492457
Col23a1	ENSMUSG00000063564	GOBP_EXTERNAL_ENCAPSULATING_STRUCTURE_ORGANIZATION	1.13013	0.0382801
Efemp2	ENSMUSG00000024909	GOBP_EXTERNAL_ENCAPSULATING_STRUCTURE_ORGANIZATION	1.1284	0.0192169
Serping1	ENSMUSG00000023224	GOBP_HUMORAL_IMMUNE_RESPONSE,GOBP_DEFENSE_RESPONSE	1.12645	0.0053217
Ctsb	ENSMUSG00000021939	GOBP_COLLAGEN_METABOLIC_PROCESS,GOBP_MYELOID_LEUKOCYTE_MEDIATED_IMMUNITY,GOBP_MYELOID_LEUKOCYTE_ACTIVATION,GOBP_CELL_ACTIVATION_INVOLVED_IN_IMMUNE_RESPONSE	1.11309	0.0203948
C1qa	ENSMUSG00000036887	GOBP_HUMORAL_IMMUNE_RESPONSE,GOBP_DEFENSE_RESPONSE,GOBP_MYELOID_LEUKOCYTE_ACTIVATION	1.1099	0.0446636
Bmp1	ENSMUSG00000022098	GOBP_EXTERNAL_ENCAPSULATING_STRUCTURE_ORGANIZATION,GOBP_EXTRACELLULAR_MATRIX_DISASSEMBLY,GOBP_OSSIFICATION	1.10876	0.0255077
Vim	ENSMUSG00000026728	GOBP_DEFENSE_RESPONSE,GOBP_COLLAGEN_METABOLIC_PROCESS,GOBP_CYTOKINE_MEDIATED_SIGNALING_PATHWAY	1.09097	0.0450164
Tradd	ENSMUSG00000031887	GOBP_INFLAMMATORY_RESPONSE,GOBP_DEFENSE_RESPONSE,GOBP_CYTOKINE_MEDIATED_SIGNALING_PATHWAY	1.08856	0.0420611
Gpx1	ENSMUSG00000063856	GOBP_INFLAMMATORY_RESPONSE,GOBP_DEFENSE_RESPONSE	1.07828	0.00774672
Taldo1	ENSMUSG00000025503	GOBP_CYTOKINE_MEDIATED_SIGNALING_PATHWAY	1.07779	0.0318077
Kremen1	ENSMUSG00000020393	GOBP_OSSIFICATION	1.07364	0.0327912
Gusb	ENSMUSG00000025534	GOBP_MYELOID_LEUKOCYTE_MEDIATED_IMMUNITY,GOBP_MYELOID_LEUKOCYTE_ACTIVATION,GOBP_CELL_ACTIVATION_INVOLVED_IN_IMMUNE_RESPONSE	1.07232	0.0273994
Pycard	ENSMUSG00000030793	GOBP_INFLAMMATORY_RESPONSE,GOBP_DEFENSE_RESPONSE,GOBP_MYELOID_LEUKOCYTE_MEDIATED_IMMUNITY,GOBP_MYELOID_LEUKOCYTE_ACTIVATION,GOBP_CELL_ACTIVATION_INVOLVED_IN_IMMUNE_RESPONSE,GOBP_CYTOKINE_MEDIATED_SIGNALING_PATHWAY	1.06496	0.0165598
Daglb	ENSMUSG00000039206	GOBP_INFLAMMATORY_RESPONSE,GOBP_DEFENSE_RESPONSE	1.06015	0.0199125
Hdac5	ENSMUSG00000008855	GOBP_INFLAMMATORY_RESPONSE,GOBP_DEFENSE_RESPONSE	1.05141	0.000605329
Stab1	ENSMUSG00000042286	GOBP_INFLAMMATORY_RESPONSE,GOBP_DEFENSE_RESPONSE	1.05019	0.0015392
Relb	ENSMUSG00000002983	GOBP_INFLAMMATORY_RESPONSE,GOBP_DEFENSE_RESPONSE,GOBP_MYELOID_LEUKOCYTE_ACTIVATION,GOBP_CELL_ACTIVATION_INVOLVED_IN_IMMUNE_RESPONSE	1.04083	0.0114162
C1qb	ENSMUSG00000036905	GOBP_HUMORAL_IMMUNE_RESPONSE,GOBP_DEFENSE_RESPONSE	1.03758	0.0252737
Ctsd	ENSMUSG00000007891	GOBP_COLLAGEN_METABOLIC_PROCESS,GOBP_MYELOID_LEUKOCYTE_MEDIATED_IMMUNITY,GOBP_MYELOID_LEUKOCYTE_ACTIVATION,GOBP_CELL_ACTIVATION_INVOLVED_IN_IMMUNE_RESPONSE	1.03739	0.0195924
Hspg2	ENSMUSG00000028763	GOBP_INFLAMMATORY_RESPONSE,GOBP_EXTERNAL_ENCAPSULATING_STRUCTURE_ORGANIZATION,GOBP_DEFENSE_RESPONSE	1.02216	0.0124202
Fstl3	ENSMUSG00000020325	GOBP_OSSIFICATION	1.02006	0.0197261
Cystm1	ENSMUSG00000046727	GOBP_MYELOID_LEUKOCYTE_MEDIATED_IMMUNITY,GOBP_MYELOID_LEUKOCYTE_ACTIVATION,GOBP_CELL_ACTIVATION_INVOLVED_IN_IMMUNE_RESPONSE	1.02002	0.0162503
Pgf	ENSMUSG00000004791	GOBP_MYELOID_LEUKOCYTE_MIGRATION,GOBP_LEUKOCYTE_CHEMOTAXIS	1.01641	0.0211144
Trim11	ENSMUSG00000020455	GOBP_DEFENSE_RESPONSE	1.01212	4.93e-06
Bri3	ENSMUSG00000047843	GOBP_MYELOID_LEUKOCYTE_MEDIATED_IMMUNITY,GOBP_MYELOID_LEUKOCYTE_ACTIVATION,GOBP_CELL_ACTIVATION_INVOLVED_IN_IMMUNE_RESPONSE	0.997899	0.0379356
Tmbim1	ENSMUSG00000006301	GOBP_MYELOID_LEUKOCYTE_MEDIATED_IMMUNITY,GOBP_MYELOID_LEUKOCYTE_ACTIVATION,GOBP_CELL_ACTIVATION_INVOLVED_IN_IMMUNE_RESPONSE	0.989093	4.52e-06
Txndc5	ENSMUSG00000038991	GOBP_MYELOID_LEUKOCYTE_MEDIATED_IMMUNITY,GOBP_MYELOID_LEUKOCYTE_ACTIVATION,GOBP_CELL_ACTIVATION_INVOLVED_IN_IMMUNE_RESPONSE	0.989002	0.00963421
Rnf187	ENSMUSG00000020496	GOBP_DEFENSE_RESPONSE	0.981315	0.00184409
Adamtsl2	ENSMUSG00000036040	GOBP_EXTERNAL_ENCAPSULATING_STRUCTURE_ORGANIZATION	0.979497	0.0439054
Abhd12	ENSMUSG00000032046	GOBP_INFLAMMATORY_RESPONSE,GOBP_DEFENSE_RESPONSE	0.977489	0.0033793
Trim68	ENSMUSG00000073968	GOBP_DEFENSE_RESPONSE,GOBP_CYTOKINE_MEDIATED_SIGNALING_PATHWAY	0.972489	0.0292368
Pepd	ENSMUSG00000063931	GOBP_COLLAGEN_METABOLIC_PROCESS	0.970879	6.16e-05
Ppp1r14b	ENSMUSG00000056612	GOBP_DEFENSE_RESPONSE	0.956661	0.00122878
Traf2	ENSMUSG00000026942	GOBP_CYTOKINE_MEDIATED_SIGNALING_PATHWAY	0.955974	0.0109324
Gsdmd	ENSMUSG00000022575	GOBP_INFLAMMATORY_RESPONSE,GOBP_DEFENSE_RESPONSE,GOBP_MYELOID_LEUKOCYTE_MEDIATED_IMMUNITY,GOBP_MYELOID_LEUKOCYTE_ACTIVATION,GOBP_CELL_ACTIVATION_INVOLVED_IN_IMMUNE_RESPONSE	0.951892	0.0130936
Lgmn	ENSMUSG00000021190	GOBP_MYELOID_LEUKOCYTE_MIGRATION,GOBP_LEUKOCYTE_CHEMOTAXIS	0.951598	0.000599288
Ccn2	ENSMUSG00000019997	GOBP_EXTERNAL_ENCAPSULATING_STRUCTURE_ORGANIZATION,GOBP_COLLAGEN_METABOLIC_PROCESS,GOBP_OSSIFICATION	0.951597	0.00556524
Fbln5	ENSMUSG00000021186	GOBP_EXTERNAL_ENCAPSULATING_STRUCTURE_ORGANIZATION	0.949011	0.00951213
Riox1	ENSMUSG00000046791	GOBP_OSSIFICATION	0.946428	0.0298436
Vwa1	ENSMUSG00000042116	GOBP_EXTERNAL_ENCAPSULATING_STRUCTURE_ORGANIZATION	0.945727	0.000911237
Ifitm3	ENSMUSG00000025492	GOBP_DEFENSE_RESPONSE,GOBP_CYTOKINE_MEDIATED_SIGNALING_PATHWAY	0.938253	0.00589902
Ifi27	ENSMUSG00000064215	GOBP_DEFENSE_RESPONSE,GOBP_CYTOKINE_MEDIATED_SIGNALING_PATHWAY	0.93451	0.00890768
Tab1	ENSMUSG00000022414	GOBP_DEFENSE_RESPONSE,GOBP_CYTOKINE_MEDIATED_SIGNALING_PATHWAY	0.930259	0.0277779
Tyk2	ENSMUSG00000032175	GOBP_DEFENSE_RESPONSE,GOBP_CYTOKINE_MEDIATED_SIGNALING_PATHWAY	0.928057	0.0043504
Ecsit	ENSMUSG00000066839	GOBP_DEFENSE_RESPONSE	0.925851	0.0394831
C1qc	ENSMUSG00000036896	GOBP_HUMORAL_IMMUNE_RESPONSE,GOBP_DEFENSE_RESPONSE	0.915382	0.0325809
Lsp1	ENSMUSG00000018819	GOBP_DEFENSE_RESPONSE	0.914814	0.0481529
Msrb1	ENSMUSG00000075705	GOBP_DEFENSE_RESPONSE	0.913625	0.0420055
Cybc1	ENSMUSG00000039294	GOBP_DEFENSE_RESPONSE	0.902872	0.0499344
Mif	ENSMUSG00000033307	GOBP_INFLAMMATORY_RESPONSE,GOBP_DEFENSE_RESPONSE,GOBP_MYELOID_LEUKOCYTE_MIGRATION,GOBP_MYELOID_LEUKOCYTE_MEDIATED_IMMUNITY,GOBP_MYELOID_LEUKOCYTE_ACTIVATION,GOBP_CELL_ACTIVATION_INVOLVED_IN_IMMUNE_RESPONSE,GOBP_COMPLEMENT_ACTIVATION,GOBP_LEUKOCYTE_CHEMOTAXIS,GOBP_CYTOKINE_MEDIATED_SIGNALING_PATHWAY	0.901236	0.0251809
Ptgir	ENSMUSG00000043017	GOBP_INFLAMMATORY_RESPONSE,GOBP_DEFENSE_RESPONSE	0.890793	0.0463444
Cnpy3	ENSMUSG00000023973	GOBP_DEFENSE_RESPONSE	0.887938	0.0147753
Ifitm2	ENSMUSG00000060591	GOBP_DEFENSE_RESPONSE,GOBP_CYTOKINE_MEDIATED_SIGNALING_PATHWAY	0.874211	0.0300517
Psmd3	ENSMUSG00000017221	GOBP_DEFENSE_RESPONSE,GOBP_MYELOID_LEUKOCYTE_MEDIATED_IMMUNITY,GOBP_MYELOID_LEUKOCYTE_ACTIVATION,GOBP_CELL_ACTIVATION_INVOLVED_IN_IMMUNE_RESPONSE,GOBP_CYTOKINE_MEDIATED_SIGNALING_PATHWAY	0.865723	0.024256
Ddost	ENSMUSG00000028757	GOBP_MYELOID_LEUKOCYTE_MEDIATED_IMMUNITY,GOBP_MYELOID_LEUKOCYTE_ACTIVATION,GOBP_CELL_ACTIVATION_INVOLVED_IN_IMMUNE_RESPONSE	0.864822	0.00932235
Adamtsl5	ENSMUSG00000043822	GOBP_EXTERNAL_ENCAPSULATING_STRUCTURE_ORGANIZATION	0.864558	0.0178746
Icam1	ENSMUSG00000037405	GOBP_ACUTE_INFLAMMATORY_RESPONSE,GOBP_INFLAMMATORY_RESPONSE,GOBP_EXTERNAL_ENCAPSULATING_STRUCTURE_ORGANIZATION,GOBP_DEFENSE_RESPONSE,GOBP_CELL_ACTIVATION_INVOLVED_IN_IMMUNE_RESPONSE,GOBP_CYTOKINE_MEDIATED_SIGNALING_PATHWAY	0.855505	0.0246967
Shmt2	ENSMUSG00000025403	GOBP_DEFENSE_RESPONSE	0.853787	0.0415684
Atf4	ENSMUSG00000042406	GOBP_OSSIFICATION	0.851158	8.16e-06
Adamts7	ENSMUSG00000032363	GOBP_EXTERNAL_ENCAPSULATING_STRUCTURE_ORGANIZATION	0.847812	0.00472201
Ube2v1	ENSMUSG00000078923	GOBP_CYTOKINE_MEDIATED_SIGNALING_PATHWAY	0.843323	0.0463444
Dnase1l1	ENSMUSG00000019088	GOBP_MYELOID_LEUKOCYTE_MEDIATED_IMMUNITY,GOBP_MYELOID_LEUKOCYTE_ACTIVATION,GOBP_CELL_ACTIVATION_INVOLVED_IN_IMMUNE_RESPONSE	0.834692	0.00469482
Spns2	ENSMUSG00000040447	GOBP_HUMORAL_IMMUNE_RESPONSE	0.831329	0.00276175
Rack1	ENSMUSG00000020372	GOBP_CYTOKINE_MEDIATED_SIGNALING_PATHWAY	0.825622	0.0273649
Phb2	ENSMUSG00000004264	GOBP_DEFENSE_RESPONSE	0.822525	0.0222998
Sema4d	ENSMUSG00000021451	GOBP_OSSIFICATION	0.821792	0.00654131
Smoc2	ENSMUSG00000023886	GOBP_EXTERNAL_ENCAPSULATING_STRUCTURE_ORGANIZATION,GOBP_COMPLEMENT_ACTIVATION	0.812055	0.00792921
Atraid	ENSMUSG00000013622	GOBP_OSSIFICATION	0.81108	0.036453
Plp1	ENSMUSG00000031425	GOBP_INFLAMMATORY_RESPONSE,GOBP_DEFENSE_RESPONSE	0.8061	0.0232435
Tnfsf12	ENSMUSG00000097328	GOBP_CYTOKINE_MEDIATED_SIGNALING_PATHWAY	0.7993	0.0333361
Lamtor1	ENSMUSG00000030842	GOBP_MYELOID_LEUKOCYTE_MEDIATED_IMMUNITY,GOBP_MYELOID_LEUKOCYTE_ACTIVATION,GOBP_CELL_ACTIVATION_INVOLVED_IN_IMMUNE_RESPONSE	0.769772	0.0127477
Bbs2	ENSMUSG00000031755	GOBP_CYTOKINE_MEDIATED_SIGNALING_PATHWAY	0.758709	0.0456724
Tubb4b	ENSMUSG00000036752	GOBP_DEFENSE_RESPONSE,GOBP_MYELOID_LEUKOCYTE_MEDIATED_IMMUNITY,GOBP_MYELOID_LEUKOCYTE_ACTIVATION,GOBP_CELL_ACTIVATION_INVOLVED_IN_IMMUNE_RESPONSE	0.756141	0.0325764
Rab3a	ENSMUSG00000031840	GOBP_MYELOID_LEUKOCYTE_MEDIATED_IMMUNITY,GOBP_MYELOID_LEUKOCYTE_ACTIVATION,GOBP_CELL_ACTIVATION_INVOLVED_IN_IMMUNE_RESPONSE	0.754813	0.0304643
Dhrs3	ENSMUSG00000066026	GOBP_OSSIFICATION	0.738349	0.00131192
Jagn1	ENSMUSG00000051256	GOBP_DEFENSE_RESPONSE,GOBP_MYELOID_LEUKOCYTE_MIGRATION,GOBP_GRANULOCYTE_MIGRATION,GOBP_NEUTROPHIL_MIGRATION,GOBP_MYELOID_LEUKOCYTE_MEDIATED_IMMUNITY,GOBP_CYTOKINE_MEDIATED_SIGNALING_PATHWAY	0.737912	0.0370768
Fbxo9	ENSMUSG00000001366	GOBP_DEFENSE_RESPONSE	0.737328	0.0178746
Fam3a	ENSMUSG00000031399	GOBP_HUMORAL_IMMUNE_RESPONSE,GOBP_DEFENSE_RESPONSE	0.728478	0.0276191
Rab24	ENSMUSG00000034789	GOBP_MYELOID_LEUKOCYTE_MEDIATED_IMMUNITY,GOBP_MYELOID_LEUKOCYTE_ACTIVATION,GOBP_CELL_ACTIVATION_INVOLVED_IN_IMMUNE_RESPONSE	0.72242	0.0242416
Ifi35	ENSMUSG00000010358	GOBP_INFLAMMATORY_RESPONSE,GOBP_DEFENSE_RESPONSE,GOBP_MYELOID_LEUKOCYTE_ACTIVATION,GOBP_CELL_ACTIVATION_INVOLVED_IN_IMMUNE_RESPONSE,GOBP_CYTOKINE_MEDIATED_SIGNALING_PATHWAY	0.714405	0.0386527
Tirap	ENSMUSG00000032041	GOBP_INFLAMMATORY_RESPONSE,GOBP_DEFENSE_RESPONSE,GOBP_MYELOID_LEUKOCYTE_MIGRATION,GOBP_GRANULOCYTE_MIGRATION,GOBP_NEUTROPHIL_MIGRATION,GOBP_NEUTROPHIL_CHEMOTAXIS,GOBP_GRANULOCYTE_CHEMOTAXIS,GOBP_LEUKOCYTE_CHEMOTAXIS	0.704199	0.0334709
Ctsa	ENSMUSG00000017760	GOBP_MYELOID_LEUKOCYTE_MEDIATED_IMMUNITY,GOBP_MYELOID_LEUKOCYTE_ACTIVATION,GOBP_CELL_ACTIVATION_INVOLVED_IN_IMMUNE_RESPONSE	0.701342	0.036128
Hnrnpa0	ENSMUSG00000007836	GOBP_INFLAMMATORY_RESPONSE,GOBP_DEFENSE_RESPONSE	0.701009	0.0093784
Atp6v0c	ENSMUSG00000024121	GOBP_MYELOID_LEUKOCYTE_MEDIATED_IMMUNITY,GOBP_MYELOID_LEUKOCYTE_ACTIVATION,GOBP_CELL_ACTIVATION_INVOLVED_IN_IMMUNE_RESPONSE	0.700477	0.0308792
Bcl10	ENSMUSG00000028191	GOBP_DEFENSE_RESPONSE	0.678812	0.0106938
Limd1	ENSMUSG00000025239	GOBP_OSSIFICATION	0.672214	0.0297761
Prdx6	ENSMUSG00000026701	GOBP_MYELOID_LEUKOCYTE_MEDIATED_IMMUNITY,GOBP_MYELOID_LEUKOCYTE_ACTIVATION,GOBP_CELL_ACTIVATION_INVOLVED_IN_IMMUNE_RESPONSE	0.671128	0.0275949
Atp11b	ENSMUSG00000037400	GOBP_MYELOID_LEUKOCYTE_MEDIATED_IMMUNITY,GOBP_MYELOID_LEUKOCYTE_ACTIVATION,GOBP_CELL_ACTIVATION_INVOLVED_IN_IMMUNE_RESPONSE	-0.602971	0.0419244
Srpk2	ENSMUSG00000062604	GOBP_DEFENSE_RESPONSE	-0.611063	0.0017191
Rras2	ENSMUSG00000055723	GOBP_OSSIFICATION	-0.611357	0.036372
Mef2c	ENSMUSG00000005583	GOBP_HUMORAL_IMMUNE_RESPONSE,GOBP_DEFENSE_RESPONSE,GOBP_OSSIFICATION	-0.621495	0.037724
Gtpbp4	ENSMUSG00000021149	GOBP_OSSIFICATION	-0.622179	0.0138241
Psmd1	ENSMUSG00000026229	GOBP_DEFENSE_RESPONSE,GOBP_MYELOID_LEUKOCYTE_MEDIATED_IMMUNITY,GOBP_MYELOID_LEUKOCYTE_ACTIVATION,GOBP_CELL_ACTIVATION_INVOLVED_IN_IMMUNE_RESPONSE,GOBP_CYTOKINE_MEDIATED_SIGNALING_PATHWAY	-0.62536	0.000579218
Vezf1	ENSMUSG00000018377	GOBP_DEFENSE_RESPONSE	-0.627555	0.0303733
Prkdc	ENSMUSG00000022672	GOBP_DEFENSE_RESPONSE	-0.627919	0.0335437
Rab6a	ENSMUSG00000030704	GOBP_MYELOID_LEUKOCYTE_MEDIATED_IMMUNITY,GOBP_MYELOID_LEUKOCYTE_ACTIVATION,GOBP_CELL_ACTIVATION_INVOLVED_IN_IMMUNE_RESPONSE	-0.632913	0.0268531
Ptprb	ENSMUSG00000020154	GOBP_MYELOID_LEUKOCYTE_MEDIATED_IMMUNITY,GOBP_MYELOID_LEUKOCYTE_ACTIVATION,GOBP_CELL_ACTIVATION_INVOLVED_IN_IMMUNE_RESPONSE	-0.646931	0.0318077
Cat	ENSMUSG00000027187	GOBP_MYELOID_LEUKOCYTE_MEDIATED_IMMUNITY,GOBP_MYELOID_LEUKOCYTE_ACTIVATION,GOBP_CELL_ACTIVATION_INVOLVED_IN_IMMUNE_RESPONSE,GOBP_OSSIFICATION	-0.64905	0.0129391
Pja2	ENSMUSG00000024083	GOBP_INFLAMMATORY_RESPONSE,GOBP_DEFENSE_RESPONSE,GOBP_MYELOID_LEUKOCYTE_ACTIVATION	-0.650484	0.0192347
Faf2	ENSMUSG00000025873	GOBP_MYELOID_LEUKOCYTE_MEDIATED_IMMUNITY,GOBP_MYELOID_LEUKOCYTE_ACTIVATION,GOBP_CELL_ACTIVATION_INVOLVED_IN_IMMUNE_RESPONSE	-0.658767	0.0150305
Tmem30a	ENSMUSG00000032328	GOBP_MYELOID_LEUKOCYTE_MEDIATED_IMMUNITY,GOBP_MYELOID_LEUKOCYTE_ACTIVATION,GOBP_CELL_ACTIVATION_INVOLVED_IN_IMMUNE_RESPONSE	-0.673407	0.0449486
Rhoa	ENSMUSG00000007815	GOBP_MYELOID_LEUKOCYTE_MEDIATED_IMMUNITY,GOBP_MYELOID_LEUKOCYTE_ACTIVATION,GOBP_CELL_ACTIVATION_INVOLVED_IN_IMMUNE_RESPONSE,GOBP_OSSIFICATION,GOBP_RESPONSE_TO_CHEMOKINE	-0.673914	0.011505
Tab2	ENSMUSG00000015755	GOBP_DEFENSE_RESPONSE,GOBP_CYTOKINE_MEDIATED_SIGNALING_PATHWAY	-0.675256	0.00704471
Bmpr2	ENSMUSG00000067336	GOBP_OSSIFICATION	-0.677358	0.0472276
Zc3h15	ENSMUSG00000027091	GOBP_CYTOKINE_MEDIATED_SIGNALING_PATHWAY	-0.677545	0.0043984
Tcp1	ENSMUSG00000068039	GOBP_CYTOKINE_MEDIATED_SIGNALING_PATHWAY	-0.679941	0.0431012
Hmgb3	ENSMUSG00000015217	GOBP_DEFENSE_RESPONSE	-0.687672	0.0251142
Ednrb	ENSMUSG00000022122	GOBP_ACUTE_INFLAMMATORY_RESPONSE,GOBP_INFLAMMATORY_RESPONSE,GOBP_DEFENSE_RESPONSE,GOBP_MYELOID_LEUKOCYTE_MIGRATION,GOBP_LEUKOCYTE_CHEMOTAXIS	-0.692194	0.0139835
Itch	ENSMUSG00000027598	GOBP_INFLAMMATORY_RESPONSE,GOBP_DEFENSE_RESPONSE	-0.694572	0.0255077
Mapt	ENSMUSG00000018411	GOBP_MYELOID_LEUKOCYTE_ACTIVATION	-0.695439	0.0408561
Creg1	ENSMUSG00000040713	GOBP_MYELOID_LEUKOCYTE_MEDIATED_IMMUNITY,GOBP_MYELOID_LEUKOCYTE_ACTIVATION,GOBP_CELL_ACTIVATION_INVOLVED_IN_IMMUNE_RESPONSE	-0.702246	0.0298436
Parp9	ENSMUSG00000022906	GOBP_DEFENSE_RESPONSE,GOBP_CYTOKINE_MEDIATED_SIGNALING_PATHWAY	-0.702542	0.0102
Camk2d	ENSMUSG00000053819	GOBP_DEFENSE_RESPONSE,GOBP_CYTOKINE_MEDIATED_SIGNALING_PATHWAY	-0.709461	0.00256683
Irf2	ENSMUSG00000031627	GOBP_DEFENSE_RESPONSE,GOBP_CYTOKINE_MEDIATED_SIGNALING_PATHWAY	-0.71406	0.0133464
Adam10	ENSMUSG00000054693	GOBP_EXTERNAL_ENCAPSULATING_STRUCTURE_ORGANIZATION,GOBP_EXTRACELLULAR_MATRIX_DISASSEMBLY,GOBP_MYELOID_LEUKOCYTE_MEDIATED_IMMUNITY,GOBP_MYELOID_LEUKOCYTE_ACTIVATION,GOBP_CELL_ACTIVATION_INVOLVED_IN_IMMUNE_RESPONSE,GOBP_COMPLEMENT_ACTIVATION,GOBP_LEUKOCYTE_CHEMOTAXIS	-0.720318	0.0470735
Ncbp3	ENSMUSG00000020783	GOBP_DEFENSE_RESPONSE	-0.727012	0.00908033
Stom	ENSMUSG00000026880	GOBP_MYELOID_LEUKOCYTE_MEDIATED_IMMUNITY,GOBP_MYELOID_LEUKOCYTE_ACTIVATION,GOBP_CELL_ACTIVATION_INVOLVED_IN_IMMUNE_RESPONSE	-0.728856	0.0202538
Lpl	ENSMUSG00000015568	GOBP_INFLAMMATORY_RESPONSE,GOBP_DEFENSE_RESPONSE	-0.730436	0.0139951
Mul1	ENSMUSG00000041241	GOBP_DEFENSE_RESPONSE,GOBP_CYTOKINE_MEDIATED_SIGNALING_PATHWAY	-0.733306	0.00841399
Plaa	ENSMUSG00000028577	GOBP_INFLAMMATORY_RESPONSE,GOBP_DEFENSE_RESPONSE	-0.733903	0.00966929
Dnajc13	ENSMUSG00000032560	GOBP_MYELOID_LEUKOCYTE_MEDIATED_IMMUNITY,GOBP_MYELOID_LEUKOCYTE_ACTIVATION,GOBP_CELL_ACTIVATION_INVOLVED_IN_IMMUNE_RESPONSE,GOBP_OSSIFICATION	-0.73563	0.0103619
Rab18	ENSMUSG00000073639	GOBP_MYELOID_LEUKOCYTE_MEDIATED_IMMUNITY,GOBP_MYELOID_LEUKOCYTE_ACTIVATION,GOBP_CELL_ACTIVATION_INVOLVED_IN_IMMUNE_RESPONSE	-0.736717	0.00252316
Adgrf5	ENSMUSG00000056492	GOBP_MYELOID_LEUKOCYTE_ACTIVATION	-0.738023	0.0329695
Ythdf3	ENSMUSG00000047213	GOBP_DEFENSE_RESPONSE,GOBP_CYTOKINE_MEDIATED_SIGNALING_PATHWAY	-0.738942	0.0495488
Psmc3	ENSMUSG00000002102	GOBP_DEFENSE_RESPONSE,GOBP_MYELOID_LEUKOCYTE_MEDIATED_IMMUNITY,GOBP_MYELOID_LEUKOCYTE_ACTIVATION,GOBP_CELL_ACTIVATION_INVOLVED_IN_IMMUNE_RESPONSE,GOBP_CYTOKINE_MEDIATED_SIGNALING_PATHWAY	-0.741771	0.00422283
Kif5b	ENSMUSG00000006740	GOBP_DEFENSE_RESPONSE	-0.742524	0.0152728
Dhx9	ENSMUSG00000042699	GOBP_INFLAMMATORY_RESPONSE,GOBP_DEFENSE_RESPONSE,GOBP_OSSIFICATION	-0.745034	0.00643657
Kdr	ENSMUSG00000062960	GOBP_EXTERNAL_ENCAPSULATING_STRUCTURE_ORGANIZATION,GOBP_COMPLEMENT_ACTIVATION	-0.752718	0.0188322
Olfml2a	ENSMUSG00000046618	GOBP_EXTERNAL_ENCAPSULATING_STRUCTURE_ORGANIZATION	-0.763017	0.0278211
Fyn	ENSMUSG00000019843	GOBP_DEFENSE_RESPONSE,GOBP_CYTOKINE_MEDIATED_SIGNALING_PATHWAY	-0.767053	0.00333624
Magt1	ENSMUSG00000031232	GOBP_MYELOID_LEUKOCYTE_MEDIATED_IMMUNITY,GOBP_MYELOID_LEUKOCYTE_ACTIVATION,GOBP_CELL_ACTIVATION_INVOLVED_IN_IMMUNE_RESPONSE	-0.777499	0.0260105
Lpcat3	ENSMUSG00000004270	GOBP_INFLAMMATORY_RESPONSE,GOBP_DEFENSE_RESPONSE	-0.780958	0.00215096
Lamb1	ENSMUSG00000002900	GOBP_EXTERNAL_ENCAPSULATING_STRUCTURE_ORGANIZATION	-0.788374	0.0109933
Shld2	ENSMUSG00000041471	GOBP_CELL_ACTIVATION_INVOLVED_IN_IMMUNE_RESPONSE	-0.790158	0.0447967
Pias1	ENSMUSG00000032405	GOBP_DEFENSE_RESPONSE,GOBP_CYTOKINE_MEDIATED_SIGNALING_PATHWAY	-0.796151	0.0275418
Ntn4	ENSMUSG00000020019	GOBP_EXTERNAL_ENCAPSULATING_STRUCTURE_ORGANIZATION	-0.797153	0.00522771
Usp15	ENSMUSG00000020124	GOBP_DEFENSE_RESPONSE	-0.819724	0.000170239
Gdi2	ENSMUSG00000021218	GOBP_MYELOID_LEUKOCYTE_MEDIATED_IMMUNITY,GOBP_MYELOID_LEUKOCYTE_ACTIVATION,GOBP_CELL_ACTIVATION_INVOLVED_IN_IMMUNE_RESPONSE	-0.821271	0.0416583
Cep290	ENSMUSG00000019971	GOBP_MYELOID_LEUKOCYTE_MEDIATED_IMMUNITY,GOBP_MYELOID_LEUKOCYTE_ACTIVATION,GOBP_CELL_ACTIVATION_INVOLVED_IN_IMMUNE_RESPONSE	-0.821936	0.0204768
Kras	ENSMUSG00000030265	GOBP_DEFENSE_RESPONSE,GOBP_CYTOKINE_MEDIATED_SIGNALING_PATHWAY	-0.823536	0.0163964
Tpm4	ENSMUSG00000031799	GOBP_OSSIFICATION	-0.831096	0.0314526
Armc8	ENSMUSG00000032468	GOBP_MYELOID_LEUKOCYTE_MEDIATED_IMMUNITY,GOBP_MYELOID_LEUKOCYTE_ACTIVATION,GOBP_CELL_ACTIVATION_INVOLVED_IN_IMMUNE_RESPONSE	-0.831324	0.00786919
Canx	ENSMUSG00000020368	GOBP_CYTOKINE_MEDIATED_SIGNALING_PATHWAY	-0.835283	7.21e-05
Tlr3	ENSMUSG00000031639	GOBP_INFLAMMATORY_RESPONSE,GOBP_DEFENSE_RESPONSE,GOBP_MYELOID_LEUKOCYTE_ACTIVATION	-0.837009	0.00646058
Ywhaz	ENSMUSG00000022285	GOBP_CYTOKINE_MEDIATED_SIGNALING_PATHWAY	-0.838603	0.0304022
Dnm1l	ENSMUSG00000022789	GOBP_MYELOID_LEUKOCYTE_MIGRATION,GOBP_GRANULOCYTE_MIGRATION,GOBP_NEUTROPHIL_MIGRATION,GOBP_NEUTROPHIL_CHEMOTAXIS,GOBP_GRANULOCYTE_CHEMOTAXIS,GOBP_LEUKOCYTE_CHEMOTAXIS	-0.841376	0.0167586
Wnk1	ENSMUSG00000045962	GOBP_RESPONSE_TO_CHEMOKINE,GOBP_LEUKOCYTE_CHEMOTAXIS,GOBP_CYTOKINE_MEDIATED_SIGNALING_PATHWAY	-0.84612	0.00030687
Sp100	ENSMUSG00000026222	GOBP_DEFENSE_RESPONSE,GOBP_CYTOKINE_MEDIATED_SIGNALING_PATHWAY	-0.852309	0.00248862
Rala	ENSMUSG00000008859	GOBP_CYTOKINE_MEDIATED_SIGNALING_PATHWAY	-0.860502	0.00385454
Calcrl	ENSMUSG00000059588	GOBP_INFLAMMATORY_RESPONSE,GOBP_DEFENSE_RESPONSE	-0.863642	0.0497749
Kmt2e	ENSMUSG00000029004	GOBP_MYELOID_LEUKOCYTE_MEDIATED_IMMUNITY,GOBP_MYELOID_LEUKOCYTE_ACTIVATION	-0.870676	0.0276492
Hsp90b1	ENSMUSG00000020048	GOBP_CYTOKINE_MEDIATED_SIGNALING_PATHWAY	-0.871772	6.77e-06
Hnrnpa2b1	ENSMUSG00000004980	GOBP_CYTOKINE_MEDIATED_SIGNALING_PATHWAY	-0.884202	0.0117113
Rps6ka5	ENSMUSG00000021180	GOBP_INFLAMMATORY_RESPONSE,GOBP_DEFENSE_RESPONSE,GOBP_CYTOKINE_MEDIATED_SIGNALING_PATHWAY	-0.887109	0.00174251
Fer	ENSMUSG00000000127	GOBP_DEFENSE_RESPONSE,GOBP_MYELOID_LEUKOCYTE_MEDIATED_IMMUNITY,GOBP_MYELOID_LEUKOCYTE_ACTIVATION,GOBP_CELL_ACTIVATION_INVOLVED_IN_IMMUNE_RESPONSE,GOBP_CYTOKINE_MEDIATED_SIGNALING_PATHWAY	-0.889058	0.00107234
Abcf1	ENSMUSG00000038762	GOBP_INFLAMMATORY_RESPONSE,GOBP_DEFENSE_RESPONSE	-0.891441	0.00171623
Pum2	ENSMUSG00000020594	GOBP_DEFENSE_RESPONSE	-0.89738	0.0102035
Psme4	ENSMUSG00000040850	GOBP_DEFENSE_RESPONSE,GOBP_CYTOKINE_MEDIATED_SIGNALING_PATHWAY	-0.898195	2.8e-05
Ufl1	ENSMUSG00000040359	GOBP_INFLAMMATORY_RESPONSE,GOBP_DEFENSE_RESPONSE,GOBP_OSSIFICATION	-0.898612	0.000369232
Abce1	ENSMUSG00000058355	GOBP_DEFENSE_RESPONSE,GOBP_CYTOKINE_MEDIATED_SIGNALING_PATHWAY	-0.899647	0.00571238
Tlr4	ENSMUSG00000039005	GOBP_INFLAMMATORY_RESPONSE,GOBP_DEFENSE_RESPONSE,GOBP_MYELOID_LEUKOCYTE_ACTIVATION,GOBP_CELL_ACTIVATION_INVOLVED_IN_IMMUNE_RESPONSE	-0.904515	0.0201462
Pdgfd	ENSMUSG00000032006	GOBP_MYELOID_LEUKOCYTE_MIGRATION	-0.907023	0.0143033
Itga1	ENSMUSG00000042284	GOBP_EXTERNAL_ENCAPSULATING_STRUCTURE_ORGANIZATION,GOBP_MYELOID_LEUKOCYTE_MIGRATION,GOBP_GRANULOCYTE_MIGRATION,GOBP_NEUTROPHIL_MIGRATION,GOBP_NEUTROPHIL_CHEMOTAXIS,GOBP_GRANULOCYTE_CHEMOTAXIS,GOBP_COMPLEMENT_ACTIVATION,GOBP_LEUKOCYTE_CHEMOTAXIS	-0.91691	0.000446515
Adamts9	ENSMUSG00000030022	GOBP_EXTERNAL_ENCAPSULATING_STRUCTURE_ORGANIZATION	-0.918472	0.00152208
Il18bp	ENSMUSG00000070427	GOBP_CYTOKINE_MEDIATED_SIGNALING_PATHWAY	-0.930187	0.0353375
Sfpq	ENSMUSG00000028820	GOBP_DEFENSE_RESPONSE	-0.940878	0.00219963
Tmf1	ENSMUSG00000030059	GOBP_DEFENSE_RESPONSE	-0.945586	0.00146531
Nipbl	ENSMUSG00000022141	GOBP_OSSIFICATION	-0.951518	0.0029489
Plcb1	ENSMUSG00000051177	GOBP_MYELOID_LEUKOCYTE_MIGRATION,GOBP_CYTOKINE_MEDIATED_SIGNALING_PATHWAY	-0.957242	0.0065997
Abcf3	ENSMUSG00000003234	GOBP_DEFENSE_RESPONSE	-0.96074	3.66e-05
Pvr	ENSMUSG00000040511	GOBP_DEFENSE_RESPONSE	-0.961244	0.00385363
F3	ENSMUSG00000028128	GOBP_ACUTE_INFLAMMATORY_RESPONSE,GOBP_INFLAMMATORY_RESPONSE,GOBP_DEFENSE_RESPONSE,GOBP_CYTOKINE_MEDIATED_SIGNALING_PATHWAY	-0.963757	0.0206906
Snd1	ENSMUSG00000001424	GOBP_OSSIFICATION	-0.969543	0.00376715
Rflnb	ENSMUSG00000020846	GOBP_OSSIFICATION	-0.977626	0.000154338
Rps6kb1	ENSMUSG00000020516	GOBP_DEFENSE_RESPONSE	-0.980829	1.73e-06
Gbp7	ENSMUSG00000040253	GOBP_DEFENSE_RESPONSE	-0.990832	0.00188257
Fuca2	ENSMUSG00000019810	GOBP_MYELOID_LEUKOCYTE_MEDIATED_IMMUNITY,GOBP_MYELOID_LEUKOCYTE_ACTIVATION,GOBP_CELL_ACTIVATION_INVOLVED_IN_IMMUNE_RESPONSE	-0.992064	8.63e-05
Fermt2	ENSMUSG00000037712	GOBP_OSSIFICATION	-0.998165	0.000216534
Col4a4	ENSMUSG00000067158	GOBP_EXTERNAL_ENCAPSULATING_STRUCTURE_ORGANIZATION	-1.00069	0.000508005
Kmt5b	ENSMUSG00000045098	GOBP_CELL_ACTIVATION_INVOLVED_IN_IMMUNE_RESPONSE	-1.0213	0.00256683
Cav2	ENSMUSG00000000058	GOBP_EXTERNAL_ENCAPSULATING_STRUCTURE_ORGANIZATION	-1.0221	0.000746575
Snrnp200	ENSMUSG00000003660	GOBP_OSSIFICATION	-1.02562	0.00297581
Polr3f	ENSMUSG00000027427	GOBP_DEFENSE_RESPONSE	-1.02785	0.0119365
Kcmf1	ENSMUSG00000055239	GOBP_MYELOID_LEUKOCYTE_MEDIATED_IMMUNITY,GOBP_MYELOID_LEUKOCYTE_ACTIVATION,GOBP_CELL_ACTIVATION_INVOLVED_IN_IMMUNE_RESPONSE	-1.02897	0.00239217
Tab3	ENSMUSG00000035476	GOBP_DEFENSE_RESPONSE,GOBP_CYTOKINE_MEDIATED_SIGNALING_PATHWAY	-1.03084	0.0167628
Hnrnpu	ENSMUSG00000039630	GOBP_OSSIFICATION	-1.04525	0.00385397
Lamc2	ENSMUSG00000026479	GOBP_EXTERNAL_ENCAPSULATING_STRUCTURE_ORGANIZATION	-1.04736	0.00372984
Socs2	ENSMUSG00000020027	GOBP_CYTOKINE_MEDIATED_SIGNALING_PATHWAY	-1.05119	0.0236511
Rbpj	ENSMUSG00000039191	GOBP_INFLAMMATORY_RESPONSE,GOBP_HUMORAL_IMMUNE_RESPONSE,GOBP_DEFENSE_RESPONSE,GOBP_MYELOID_LEUKOCYTE_ACTIVATION,GOBP_OSSIFICATION	-1.07122	7.26e-06
Hspd1	ENSMUSG00000025980	GOBP_MYELOID_LEUKOCYTE_ACTIVATION,GOBP_CELL_ACTIVATION_INVOLVED_IN_IMMUNE_RESPONSE	-1.07788	7.5e-06
Snap23	ENSMUSG00000027287	GOBP_INFLAMMATORY_RESPONSE,GOBP_DEFENSE_RESPONSE,GOBP_MYELOID_LEUKOCYTE_MEDIATED_IMMUNITY,GOBP_MYELOID_LEUKOCYTE_ACTIVATION,GOBP_CELL_ACTIVATION_INVOLVED_IN_IMMUNE_RESPONSE	-1.0822	0.00404428
Ankhd1	ENSMUSG00000024483	GOBP_DEFENSE_RESPONSE	-1.09452	0.0103984
Pspc1	ENSMUSG00000021938	GOBP_DEFENSE_RESPONSE	-1.09499	0.0131819
Clock	ENSMUSG00000029238	GOBP_INFLAMMATORY_RESPONSE,GOBP_DEFENSE_RESPONSE	-1.10065	0.000120984
Actr3	ENSMUSG00000026341	GOBP_DEFENSE_RESPONSE	-1.10618	4.6e-07
Fgf2	ENSMUSG00000037225	GOBP_EXTERNAL_ENCAPSULATING_STRUCTURE_ORGANIZATION,GOBP_CYTOKINE_MEDIATED_SIGNALING_PATHWAY	-1.11595	0.00609893
Erap1	ENSMUSG00000021583	GOBP_DEFENSE_RESPONSE	-1.12055	0.00352984
Itga8	ENSMUSG00000026768	GOBP_EXTERNAL_ENCAPSULATING_STRUCTURE_ORGANIZATION	-1.12806	0.00499581
Dync1h1	ENSMUSG00000018707	GOBP_MYELOID_LEUKOCYTE_MEDIATED_IMMUNITY,GOBP_MYELOID_LEUKOCYTE_ACTIVATION,GOBP_CELL_ACTIVATION_INVOLVED_IN_IMMUNE_RESPONSE	-1.13063	0.0184299
Gbp3	ENSMUSG00000028268	GOBP_DEFENSE_RESPONSE	-1.1411	0.0150444
Irf7	ENSMUSG00000025498	GOBP_DEFENSE_RESPONSE,GOBP_CYTOKINE_MEDIATED_SIGNALING_PATHWAY	-1.14193	0.00377168
Srpk1	ENSMUSG00000004865	GOBP_DEFENSE_RESPONSE	-1.14526	1.52e-05
Lama3	ENSMUSG00000024421	GOBP_EXTERNAL_ENCAPSULATING_STRUCTURE_ORGANIZATION	-1.14784	0.00279271
Sp3	ENSMUSG00000027109	GOBP_OSSIFICATION	-1.15491	5.31e-05
Appl1	ENSMUSG00000040760	GOBP_INFLAMMATORY_RESPONSE,GOBP_DEFENSE_RESPONSE,GOBP_CYTOKINE_MEDIATED_SIGNALING_PATHWAY	-1.1686	0.00381003
Npas2	ENSMUSG00000026077	GOBP_DEFENSE_RESPONSE	-1.17025	0.0163066
Ankrd17	ENSMUSG00000055204	GOBP_DEFENSE_RESPONSE	-1.17073	7.93e-05
Ceacam1	ENSMUSG00000074272	GOBP_DEFENSE_RESPONSE,GOBP_MYELOID_LEUKOCYTE_MEDIATED_IMMUNITY,GOBP_MYELOID_LEUKOCYTE_ACTIVATION,GOBP_CELL_ACTIVATION_INVOLVED_IN_IMMUNE_RESPONSE,GOBP_CYTOKINE_MEDIATED_SIGNALING_PATHWAY	-1.1708	0.00118136
Eda2r	ENSMUSG00000034457	GOBP_CYTOKINE_MEDIATED_SIGNALING_PATHWAY	-1.19078	0.0480835
Eif2ak2	ENSMUSG00000024079	GOBP_DEFENSE_RESPONSE	-1.19632	0.000175862
Cnot7	ENSMUSG00000031601	GOBP_DEFENSE_RESPONSE,GOBP_CYTOKINE_MEDIATED_SIGNALING_PATHWAY	-1.19759	0.0286656
Prkce	ENSMUSG00000045038	GOBP_MYELOID_LEUKOCYTE_ACTIVATION,GOBP_CELL_ACTIVATION_INVOLVED_IN_IMMUNE_RESPONSE	-1.20047	0.00193222
Ccnd1	ENSMUSG00000070348	GOBP_CYTOKINE_MEDIATED_SIGNALING_PATHWAY	-1.20411	0.000286637
Ddx1	ENSMUSG00000037149	GOBP_DEFENSE_RESPONSE	-1.21009	1.85e-08
Pla2g4a	ENSMUSG00000056220	GOBP_MYELOID_LEUKOCYTE_ACTIVATION	-1.21041	0.0173916
Neat1	ENSMUSG00000092274	GOBP_INFLAMMATORY_RESPONSE,GOBP_DEFENSE_RESPONSE	-1.21105	0.000292908
Parp14	ENSMUSG00000034422	GOBP_DEFENSE_RESPONSE,GOBP_CYTOKINE_MEDIATED_SIGNALING_PATHWAY	-1.22198	0.000870684
Snai2	ENSMUSG00000022676	GOBP_OSSIFICATION	-1.22642	0.0094432
Yes1	ENSMUSG00000014932	GOBP_DEFENSE_RESPONSE	-1.2277	2.07e-06
Mgst1	ENSMUSG00000008540	GOBP_MYELOID_LEUKOCYTE_MEDIATED_IMMUNITY,GOBP_MYELOID_LEUKOCYTE_ACTIVATION,GOBP_CELL_ACTIVATION_INVOLVED_IN_IMMUNE_RESPONSE	-1.23675	0.00995736
Hspa8	ENSMUSG00000015656	GOBP_MYELOID_LEUKOCYTE_MEDIATED_IMMUNITY,GOBP_MYELOID_LEUKOCYTE_ACTIVATION,GOBP_CELL_ACTIVATION_INVOLVED_IN_IMMUNE_RESPONSE,GOBP_CYTOKINE_MEDIATED_SIGNALING_PATHWAY	-1.24611	0.000369358
Ptk2	ENSMUSG00000022607	GOBP_DEFENSE_RESPONSE,GOBP_MYELOID_LEUKOCYTE_MIGRATION,GOBP_GRANULOCYTE_MIGRATION,GOBP_GRANULOCYTE_CHEMOTAXIS,GOBP_OSSIFICATION,GOBP_LEUKOCYTE_CHEMOTAXIS	-1.25686	2.53e-06
Gpr4	ENSMUSG00000044317	GOBP_INFLAMMATORY_RESPONSE,GOBP_DEFENSE_RESPONSE	-1.2609	0.00571238
Psmc6	ENSMUSG00000021832	GOBP_DEFENSE_RESPONSE,GOBP_CYTOKINE_MEDIATED_SIGNALING_PATHWAY	-1.31258	0.00135738
Rock1	ENSMUSG00000024290	GOBP_MYELOID_LEUKOCYTE_MEDIATED_IMMUNITY,GOBP_MYELOID_LEUKOCYTE_ACTIVATION,GOBP_CELL_ACTIVATION_INVOLVED_IN_IMMUNE_RESPONSE	-1.31649	6.01e-05
Crebbp	ENSMUSG00000022521	GOBP_DEFENSE_RESPONSE	-1.37044	0.00095533
Syncrip	ENSMUSG00000032423	GOBP_DEFENSE_RESPONSE,GOBP_OSSIFICATION	-1.37835	9.65e-06
Lyar	ENSMUSG00000067367	GOBP_DEFENSE_RESPONSE	-1.40682	0.0162503
C5ar2	ENSMUSG00000074361	GOBP_INFLAMMATORY_RESPONSE,GOBP_HUMORAL_IMMUNE_RESPONSE,GOBP_DEFENSE_RESPONSE,GOBP_MYELOID_LEUKOCYTE_MIGRATION,GOBP_GRANULOCYTE_MIGRATION,GOBP_NEUTROPHIL_MIGRATION,GOBP_NEUTROPHIL_CHEMOTAXIS,GOBP_GRANULOCYTE_CHEMOTAXIS,GOBP_LEUKOCYTE_CHEMOTAXIS	-1.44048	0.0206882
Ppp2r3c	ENSMUSG00000021022	GOBP_HUMORAL_IMMUNE_RESPONSE	-1.47161	0.0265171
Nod2	ENSMUSG00000055994	GOBP_INFLAMMATORY_RESPONSE,GOBP_HUMORAL_IMMUNE_RESPONSE,GOBP_DEFENSE_RESPONSE,GOBP_MYELOID_LEUKOCYTE_MIGRATION,GOBP_GRANULOCYTE_MIGRATION,GOBP_NEUTROPHIL_MIGRATION,GOBP_NEUTROPHIL_CHEMOTAXIS,GOBP_GRANULOCYTE_CHEMOTAXIS,GOBP_LEUKOCYTE_CHEMOTAXIS,GOBP_CYTOKINE_MEDIATED_SIGNALING_PATHWAY	-1.47427	0.00268646
Hsp90aa1	ENSMUSG00000021270	GOBP_DEFENSE_RESPONSE,GOBP_MYELOID_LEUKOCYTE_MEDIATED_IMMUNITY,GOBP_MYELOID_LEUKOCYTE_ACTIVATION,GOBP_CELL_ACTIVATION_INVOLVED_IN_IMMUNE_RESPONSE,GOBP_CYTOKINE_MEDIATED_SIGNALING_PATHWAY	-1.47858	1.45e-05
Ifit2	ENSMUSG00000045932	GOBP_DEFENSE_RESPONSE,GOBP_CYTOKINE_MEDIATED_SIGNALING_PATHWAY	-1.48222	6.4e-05
Capza2	ENSMUSG00000015733	GOBP_DEFENSE_RESPONSE	-1.49439	0.000606602
Isg20	ENSMUSG00000039236	GOBP_DEFENSE_RESPONSE,GOBP_CYTOKINE_MEDIATED_SIGNALING_PATHWAY	-1.52344	0.0305097
Ifih1	ENSMUSG00000026896	GOBP_DEFENSE_RESPONSE	-1.56786	1.87e-09
Alox5	ENSMUSG00000025701	GOBP_INFLAMMATORY_RESPONSE,GOBP_HUMORAL_IMMUNE_RESPONSE,GOBP_DEFENSE_RESPONSE,GOBP_MYELOID_LEUKOCYTE_MEDIATED_IMMUNITY,GOBP_MYELOID_LEUKOCYTE_ACTIVATION,GOBP_CELL_ACTIVATION_INVOLVED_IN_IMMUNE_RESPONSE,GOBP_OSSIFICATION,GOBP_LEUKOCYTE_CHEMOTAXIS,GOBP_CYTOKINE_MEDIATED_SIGNALING_PATHWAY	-1.57363	0.000127098
Rorb	ENSMUSG00000036192	GOBP_OSSIFICATION	-1.59015	0.0480416
Myoc	ENSMUSG00000026697	GOBP_OSSIFICATION	-1.61923	0.0114275
C7	ENSMUSG00000079105	GOBP_HUMORAL_IMMUNE_RESPONSE,GOBP_DEFENSE_RESPONSE	-1.69249	0.0498882
Lmnb1	ENSMUSG00000024590	GOBP_CYTOKINE_MEDIATED_SIGNALING_PATHWAY	-1.73053	0.0121439
Col4a3	ENSMUSG00000079465	GOBP_EXTERNAL_ENCAPSULATING_STRUCTURE_ORGANIZATION	-1.90324	0.000617693
Angpt1	ENSMUSG00000022309	GOBP_CYTOKINE_MEDIATED_SIGNALING_PATHWAY	-2.01784	2.66e-24
Iqgap2	ENSMUSG00000021676	GOBP_MYELOID_LEUKOCYTE_MEDIATED_IMMUNITY,GOBP_MYELOID_LEUKOCYTE_ACTIVATION,GOBP_CELL_ACTIVATION_INVOLVED_IN_IMMUNE_RESPONSE	-2.15276	0.00195815
Bmp5	ENSMUSG00000032179	GOBP_OSSIFICATION	-2.24467	0.0258554
Tlr1	ENSMUSG00000044827	GOBP_INFLAMMATORY_RESPONSE,GOBP_DEFENSE_RESPONSE,GOBP_MYELOID_LEUKOCYTE_ACTIVATION	-2.52784	0.00688756
Snca	ENSMUSG00000025889	GOBP_INFLAMMATORY_RESPONSE,GOBP_DEFENSE_RESPONSE,GOBP_MYELOID_LEUKOCYTE_ACTIVATION	-2.62946	0.00452979
Pax5	ENSMUSG00000014030	GOBP_HUMORAL_IMMUNE_RESPONSE	-2.75598	0.000507709
Rsad2	ENSMUSG00000020641	GOBP_DEFENSE_RESPONSE,GOBP_CYTOKINE_MEDIATED_SIGNALING_PATHWAY	-2.77315	4.1e-14
Gzmb	ENSMUSG00000015437	GOBP_DEFENSE_RESPONSE	-3.02337	0.046507
Il15	ENSMUSG00000031712	GOBP_INFLAMMATORY_RESPONSE,GOBP_DEFENSE_RESPONSE,GOBP_MYELOID_LEUKOCYTE_ACTIVATION,GOBP_CYTOKINE_MEDIATED_SIGNALING_PATHWAY	-3.02821	1.13e-12
Adcy1	ENSMUSG00000020431	GOBP_INFLAMMATORY_RESPONSE,GOBP_DEFENSE_RESPONSE	-3.08632	2.48e-17
Pbk	ENSMUSG00000022033	GOBP_INFLAMMATORY_RESPONSE,GOBP_DEFENSE_RESPONSE	-3.43877	0.00312172
Tnr	ENSMUSG00000015829	GOBP_EXTERNAL_ENCAPSULATING_STRUCTURE_ORGANIZATION	-3.44947	0.00774797
Cxcl9	ENSMUSG00000029417	GOBP_INFLAMMATORY_RESPONSE,GOBP_HUMORAL_IMMUNE_RESPONSE,GOBP_DEFENSE_RESPONSE,GOBP_MYELOID_LEUKOCYTE_MIGRATION,GOBP_GRANULOCYTE_MIGRATION,GOBP_NEUTROPHIL_MIGRATION,GOBP_NEUTROPHIL_CHEMOTAXIS,GOBP_GRANULOCYTE_CHEMOTAXIS,GOBP_RESPONSE_TO_CHEMOKINE,GOBP_LEUKOCYTE_CHEMOTAXIS,GOBP_CYTOKINE_MEDIATED_SIGNALING_PATHWAY	-4.03858	4.88e-06
Klrd1	ENSMUSG00000030165	GOBP_DEFENSE_RESPONSE	-5.01687	0.0232995
Il22ra1	ENSMUSG00000037157	GOBP_DEFENSE_RESPONSE,GOBP_CYTOKINE_MEDIATED_SIGNALING_PATHWAY	-5.25882	0.000401158
Ptprn2	ENSMUSG00000056553	GOBP_MYELOID_LEUKOCYTE_MEDIATED_IMMUNITY,GOBP_MYELOID_LEUKOCYTE_ACTIVATION,GOBP_CELL_ACTIVATION_INVOLVED_IN_IMMUNE_RESPONSE	-6.00535	0.01276
Il2	ENSMUSG00000027720	GOBP_INFLAMMATORY_RESPONSE,GOBP_DEFENSE_RESPONSE,GOBP_CELL_ACTIVATION_INVOLVED_IN_IMMUNE_RESPONSE,GOBP_CYTOKINE_MEDIATED_SIGNALING_PATHWAY	-7.58232	0.0437328
Trim5	ENSMUSG00000060441	GOBP_DEFENSE_RESPONSE,GOBP_CYTOKINE_MEDIATED_SIGNALING_PATHWAY	-8.76802	3.9e-11
